# Supplementary material for: N,N,N′,N′-Tetra­methyl-N′′,N′′-dipropyl­guanidinium chloride–(2Z)-2,3-diamino­but-2-enedinitrile (1/1)
Source: Acta Crystallogr Sect E Struct Rep Online. 2012 May 31;68(Pt 6):o1944. doi: 10.1107/S1600536812023264 (PMC3379497; doi:10.1107/S1600536812023264)
Supplement: Supplementary file 2 [file e-68-o1944-Isup2.hkl]

# 
# h,k,l, Fc-squared, Fo-squared, sigma(Fo-squared) and status flag 
# 
data_I
_shelx_title '  ITDEZ11C K-CCD MEASUREMENT (P21/N)' 
_shelx_refln_list_code          4 
_shelx_F_calc_maximum      133.37 
_exptl_crystal_F_000       744.00 
_reflns_d_resolution_high  0.7501 
 
loop_ 
 _symmetry_equiv_pos_as_xyz 
 'x, y, z' 
 '-x+1/2, y+1/2, -z+1/2' 
 '-x, -y, -z' 
 'x-1/2, -y-1/2, z-1/2' 
 
_cell_length_a     8.5646 
_cell_length_b    24.6447 
_cell_length_c     9.5363 
_cell_angle_alpha  90.000 
_cell_angle_beta  101.341 
_cell_angle_gamma  90.000 
 
_shelx_F_squared_multiplier     1.000 
 
loop_ 
 _refln_index_h 
 _refln_index_k 
 _refln_index_l 
 _refln_F_squared_calc 
 _refln_F_squared_meas 
 _refln_F_squared_sigma 
 _refln_observed_status 
   2   0   0    11404.06    11173.34    179.56 o 
   4   0   0      212.52      203.03     10.84 o 
   6   0   0     1415.92     1509.95     40.97 o 
   8   0   0       22.15       43.37     20.48 o 
  10   0   0       89.02       42.18     33.74 o 
   1   1   0      250.82      229.58      3.79 o 
   2   1   0      337.08      347.05     17.47 o 
   3   1   0     3959.60     3911.75     52.70 o 
   4   1   0      889.25      898.92     18.82 o 
   5   1   0     1943.51     1941.16    104.24 o 
   6   1   0       16.63       15.66     11.45 o 
   7   1   0       10.93        6.35     12.70 o 
   8   1   0      334.87      293.05     19.90 o 
   9   1   0      239.92      203.32     20.74 o 
  10   1   0       26.55       15.72     33.65 o 
  11   1   0       43.84       16.64     27.60 o 
   0   2   0     1170.54     1101.46     18.73 o 
   1   2   0     2336.12     2315.73     18.74 o 
   2   2   0     1679.92     1579.04     20.84 o 
   3   2   0     8460.44     8535.02     89.68 o 
   4   2   0       54.09       59.05      3.03 o 
   5   2   0       28.99       35.61     22.29 o 
   6   2   0      449.63      440.89     16.47 o 
   7   2   0      233.75      207.43     15.07 o 
   8   2   0       57.17       55.64     17.33 o 
   9   2   0       19.72       -6.68     17.54 o 
  10   2   0       32.19       17.90     18.72 o 
  11   2   0       64.96       61.76     34.99 o 
   1   3   0       26.11       21.94      4.22 o 
   2   3   0     1197.39     1172.14     18.08 o 
   3   3   0      142.84      154.08     12.65 o 
   4   3   0       24.86       26.10      2.01 o 
   5   3   0     1426.26     1300.36     22.32 o 
   6   3   0       41.45       31.46     10.24 o 
   7   3   0      958.78      999.00     40.97 o 
   8   3   0       74.16       55.17     24.71 o 
   9   3   0      130.38      134.70     36.15 o 
  10   3   0       21.45       24.10     25.30 o 
  11   3   0      190.74       92.79     34.09 o 
   0   4   0     3799.60     3536.89     44.02 o 
   1   4   0      523.48      470.50     15.66 o 
   2   4   0    15550.47    14766.74    193.70 o 
   3   4   0      913.90      912.21     20.49 o 
   4   4   0     1054.24     1063.81     27.11 o 
   5   4   0       59.39       67.15      4.82 o 
   6   4   0       21.74       22.12      9.64 o 
   7   4   0      349.40      308.49     26.50 o 
   8   4   0       12.22      -14.29     14.29 o 
   9   4   0        3.07      -12.48     22.96 o 
  10   4   0      101.26      102.96     24.79 o 
  11   4   0       57.50       81.95     59.05 o 
   1   5   0      560.30      553.24     15.60 o 
   2   5   0     2777.04     2832.01    106.65 o 
   3   5   0      251.30      257.29      7.23 o 
   4   5   0     1725.08     1796.51     39.77 o 
   5   5   0        1.21       -2.41      2.41 o 
   6   5   0      320.60      322.24      9.31 o 
   7   5   0      250.79      250.65     22.90 o 
   8   5   0       28.47        2.42     15.66 o 
   9   5   0        0.46       14.56     20.40 o 
  10   5   0        3.33        7.50     24.56 o 
  11   5   0      238.30      218.43     17.82 o 
   0   6   0     5634.20     5008.24    126.53 o 
   1   6   0    17742.98    16719.51    588.07 o 
   2   6   0      899.21      849.57     17.83 o 
   3   6   0      115.13      126.76      4.63 o 
   4   6   0     1274.90     1332.22     50.01 o 
   5   6   0       19.40       27.17      4.82 o 
   6   6   0       45.71       53.91      4.21 o 
   7   6   0      217.33      251.86      9.63 o 
   8   6   0        2.05        3.61     15.66 o 
   9   6   0       48.50       37.51     20.24 o 
  10   6   0        6.30       -4.34     22.50 o 
  11   6   0        3.80       17.52     21.04 o 
   1   7   0     1148.61     1126.74     48.21 o 
   2   7   0        4.64       -0.30      3.10 o 
   3   7   0      179.89      167.53      5.97 o 
   4   7   0     2021.67     2071.27     27.17 o 
   5   7   0      161.44      190.19      5.67 o 
   6   7   0      440.55      455.37      9.12 o 
   7   7   0      336.11      322.96     12.05 o 
   8   7   0      358.52      343.44     31.34 o 
   9   7   0      487.59      425.39     38.56 o 
  10   7   0      217.98      180.64     71.10 o 
   0   8   0      736.64      800.23     27.60 o 
   1   8   0     6146.82     6154.53    107.77 o 
   2   8   0       68.79       52.59      4.82 o 
   3   8   0      750.40      753.31     13.55 o 
   4   8   0     1733.84     1760.48     25.40 o 
   5   8   0     2894.06     3002.63     37.81 o 
   6   8   0      248.37      248.91      9.03 o 
   7   8   0        0.18        0.00      2.42 o 
   8   8   0      206.82      222.93      9.63 o 
   9   8   0        6.25       43.37     22.90 o 
  10   8   0      146.84      211.33     47.61 o 
   1   9   0      180.62      175.34     18.67 o 
   2   9   0     1268.00     1327.12     28.94 o 
   3   9   0       19.64       16.27      4.26 o 
   4   9   0      224.21      170.17     13.86 o 
   5   9   0      403.69      443.10     10.69 o 
   6   9   0     1518.42     1527.79     24.67 o 
   7   9   0        3.69        1.92      5.43 o 
   8   9   0      985.73      999.00     25.31 o 
   9   9   0        0.40      -22.90     26.50 o 
  10   9   0      389.12      348.24     33.10 o 
   0  10   0     1876.32     1984.00     52.75 o 
   1  10   0      822.18      807.56     16.60 o 
   2  10   0       68.40       71.53      7.20 o 
   3  10   0      564.11      510.94     10.98 o 
   4  10   0      154.73      150.86      7.20 o 
   5  10   0      819.12      818.94     15.34 o 
   6  10   0      472.85      514.89     29.52 o 
   7  10   0      504.28      588.30     18.68 o 
   8  10   0       15.89        8.44     12.05 o 
   9  10   0       78.01       84.35     45.79 o 
  10  10   0        0.87        6.01     25.98 o 
   1  11   0        1.66        1.81      6.81 o 
   2  11   0     1852.63     1955.30    103.04 o 
   3  11   0      781.26      810.80     42.17 o 
   4  11   0       31.21       24.03      6.35 o 
   5  11   0      146.36      151.26      7.53 o 
   6  11   0      470.19      494.27     21.70 o 
   7  11   0       65.69       62.38     20.48 o 
   8  11   0       74.93       95.19     15.66 o 
   9  11   0       27.90       31.34     13.26 o 
  10  11   0       34.56       59.05     44.58 o 
   0  12   0      419.98      489.31     22.96 o 
   1  12   0     2536.22     2608.60     49.40 o 
   2  12   0      101.59       78.46      8.92 o 
   3  12   0      552.37      517.51     13.02 o 
   4  12   0        5.39        2.81      6.35 o 
   5  12   0      128.95      136.63      7.53 o 
   6  12   0      834.42      807.55     45.19 o 
   7  12   0      545.40      571.19     19.29 o 
   8  12   0      153.45      173.53     21.69 o 
   9  12   0       65.60       72.30     16.87 o 
  10  12   0       25.89      -13.26     37.35 o 
   1  13   0        0.57       -3.74      9.63 o 
   2  13   0       31.04       29.44      8.67 o 
   3  13   0       22.33       21.84      7.20 o 
   4  13   0       11.01       17.91      6.63 o 
   5  13   0       47.85       54.45      6.66 o 
   6  13   0      144.62      136.21      9.70 o 
   7  13   0        1.58       22.90      9.38 o 
   8  13   0       52.23       65.08     18.08 o 
   9  13   0       53.90       33.74     18.08 o 
  10  13   0       73.90        7.23     34.95 o 
   0  14   0      129.85      134.69     23.50 o 
   1  14   0     1380.93     1457.08     32.40 o 
   2  14   0     2179.01     2435.02     84.96 o 
   3  14   0      156.38      144.02      8.92 o 
   4  14   0     1420.40     1486.04     25.73 o 
   5  14   0      743.83      733.59     17.83 o 
   6  14   0       31.27       32.54      9.70 o 
   7  14   0      539.45      515.77     31.34 o 
   8  14   0      107.31      114.48     21.69 o 
   9  14   0      274.79      254.27     25.31 o 
  10  14   0        6.80       17.52     24.53 o 
   1  15   0       59.81       63.43     15.06 o 
   2  15   0        2.28      -18.08     18.08 o 
   3  15   0      299.58      312.37     11.57 o 
   4  15   0     3044.00     3076.79    128.94 o 
   5  15   0      898.19      861.23     22.47 o 
   6  15   0      516.83      513.45     17.96 o 
   7  15   0      506.16      497.69     32.53 o 
   8  15   0      144.58      149.43     24.10 o 
   9  15   0      249.58      215.70     27.71 o 
   0  16   0     3349.13     3602.81     98.35 o 
   1  16   0      380.65      384.73     18.07 o 
   2  16   0      466.68      484.32     16.71 o 
   3  16   0        1.28       -5.48      8.37 o 
   4  16   0       50.01       32.45     10.98 o 
   5  16   0      170.64      158.95     12.65 o 
   6  16   0      123.66      102.75     12.55 o 
   7  16   0       90.82       45.79     19.29 o 
   8  16   0       19.08       47.00     25.31 o 
   9  16   0       90.67       49.40     25.31 o 
   1  17   0       10.62       -4.04      9.45 o 
   2  17   0      197.72      240.16     67.48 o 
   3  17   0      317.14      302.58     17.83 o 
   4  17   0       79.67       85.83     12.78 o 
   5  17   0     1014.27      950.16     31.33 o 
   6  17   0      137.99      152.14     16.59 o 
   7  17   0       26.17       18.08     19.29 o 
   8  17   0       22.60       21.69     21.69 o 
   9  17   0        4.39        1.21     25.31 o 
   0  18   0     2010.23     2149.50    110.86 o 
   1  18   0       60.60       45.79     12.78 o 
   2  18   0        0.30        7.98     15.34 o 
   3  18   0      530.06      565.34     37.96 o 
   4  18   0      200.00      187.04     12.78 o 
   5  18   0       39.95       36.70     13.90 o 
   6  18   0      108.46       95.19     18.08 o 
   7  18   0       96.44       53.03     24.10 o 
   8  18   0       22.02       18.08     21.69 o 
   9  18   0        1.05       -4.82     22.90 o 
   1  19   0       46.93       38.40     17.83 o 
   2  19   0        9.83        4.81     18.82 o 
   3  19   0       96.22      105.58     29.53 o 
   4  19   0       94.48       92.79     12.44 o 
   5  19   0       52.65       43.55     14.01 o 
   6  19   0      592.24      661.59     39.77 o 
   7  19   0        2.68       16.87     25.31 o 
   8  19   0      324.75      390.44     37.35 o 
   9  19   0       51.78      108.45     44.58 o 
   0  20   0      327.05      265.17     19.55 o 
   1  20   0        1.11       43.45     21.12 o 
   2  20   0       85.37       96.34     26.75 o 
   3  20   0      293.09      313.15     16.60 o 
   4  20   0       68.13       69.60     13.19 o 
   5  20   0      181.53      181.47     16.37 o 
   6  20   0      416.69      382.00     31.34 o 
   7  20   0       39.66       26.50     24.10 o 
   8  20   0        6.23       -1.21     27.71 o 
   1  21   0       32.64       25.31     21.69 o 
   2  21   0       17.40      -18.08     18.08 o 
   3  21   0      155.28      156.08     16.47 o 
   4  21   0        2.27      -16.50     20.44 o 
   5  21   0       29.12       51.82     18.08 o 
   6  21   0      317.16      332.60     33.74 o 
   7  21   0       44.15       66.27     28.92 o 
   8  21   0       14.58        1.21     33.74 o 
   0  22   0      671.74      679.66     60.24 o 
   1  22   0       44.81       24.10     26.50 o 
   2  22   0      421.18      439.84     33.74 o 
   3  22   0        3.36       -2.18     15.14 o 
   4  22   0      362.30      357.90     21.35 o 
   5  22   0      124.24      106.05     22.90 o 
   6  22   0      603.84      563.97     37.35 o 
   7  22   0       17.87       -6.03     31.34 o 
   8  22   0       98.44      120.51     31.34 o 
   1  23   0        0.33      -27.71     27.71 o 
   2  23   0       23.24       27.71     22.90 o 
   3  23   0        2.37       21.69     24.10 o 
   4  23   0       45.02       40.97     30.13 o 
   5  23   0       40.17       45.79     27.71 o 
   6  23   0      322.11      226.56     34.95 o 
   7  23   0      285.08      206.06     32.53 o 
   0  24   0        5.61       49.40     42.18 o 
   1  24   0      471.65      431.42     37.35 o 
   2  24   0      169.41      195.22     25.31 o 
   3  24   0      305.04      251.86     36.16 o 
   4  24   0      364.07      335.01     34.95 o 
   5  24   0        5.16       -6.03     33.74 o 
   6  24   0       99.29       87.98     32.53 o 
   7  24   0        0.02      -33.74     33.74 o 
   1  25   0        0.83      -22.90     22.90 o 
   2  25   0       66.96       85.56     33.74 o 
   3  25   0      319.94      318.14     34.95 o 
   4  25   0       26.93       56.64     34.95 o 
   5  25   0        5.89      -36.16     36.16 o 
   6  25   0        9.65       19.29     33.74 o 
   7  25   0      284.84      219.33     40.97 o 
   0  26   0       44.28       38.56     36.16 o 
   1  26   0       20.70       44.58     28.92 o 
   2  26   0      291.17      360.31     42.18 o 
   3  26   0       40.35       60.24     36.16 o 
   4  26   0      167.46      156.66     38.56 o 
   5  26   0      200.57      162.69     30.13 o 
   6  26   0       45.66       -3.61     40.97 o 
   1  27   0       69.87       72.30     37.35 o 
   2  27   0        2.28      -10.84     38.56 o 
   3  27   0      136.90       83.16     33.74 o 
   4  27   0        0.10       12.05     21.69 o 
   5  27   0      281.84      233.78     32.53 o 
   6  27   0       37.44       10.84     38.56 o 
   0  28   0       36.90        7.23     60.24 o 
   1  28   0        6.67        4.82     40.97 o 
   2  28   0        6.83       -3.61     30.13 o 
   3  28   0        3.49      -19.29     28.92 o 
   4  28   0        1.04        6.03     22.90 o 
   5  28   0      116.63       92.79     38.56 o 
   1  29   0        9.43        3.61     36.16 o 
   2  29   0        0.85      -40.97     40.97 o 
   3  29   0       12.01       19.29     47.00 o 
   4  29   0       26.17      -44.58     44.58 o 
   5  29   0        0.31      -25.31     47.00 o 
   0  30   0      145.48      121.72     66.27 o 
   1  30   0       48.11       32.53     36.16 o 
   2  30   0        6.57      -19.29     47.00 o 
   3  30   0        0.35      -40.97     48.21 o 
   4  30   0        0.46      -25.31     49.40 o 
   1  31   0        6.38      -19.29     36.16 o 
   2  31   0       83.42      107.25     50.61 o 
   3  31   0        7.79        4.82     34.95 o 
   0  32   0        5.30      -31.34     56.64 o 
   1  32   0      376.52      503.71     63.87 o 
   2  32   0        6.08       32.53     43.37 o 
 -11   0   1      355.37      228.96     63.87 o 
  -9   0   1      452.49      420.57     53.03 o 
  -7   0   1     2005.72     2048.61     66.27 o 
  -5   0   1     1294.35     1236.39     40.97 o 
  -3   0   1     3446.02     3368.15     53.03 o 
  -1   0   1    14774.48    14597.30    122.92 o 
   1   0   1    17493.37    17392.42    221.73 o 
   3   0   1      264.05      248.77      6.03 o 
   5   0   1     2127.98     2164.30     36.16 o 
   7   0   1      184.53      140.98     20.48 o 
   9   0   1      308.06      351.88     32.53 o 
 -11   1   1       29.36       48.44     33.57 o 
 -10   1   1      177.84      158.24     27.96 o 
  -9   1   1      285.55      283.44     30.74 o 
  -8   1   1      499.21      554.21     28.07 o 
  -7   1   1      269.26      237.55     37.36 o 
  -6   1   1     1502.34     1466.60     30.13 o 
  -5   1   1       52.56       53.26      6.81 o 
  -4   1   1      331.74      322.67      4.91 o 
  -3   1   1     1352.94     1366.64     16.27 o 
  -2   1   1     1824.84     1801.26     19.90 o 
  -1   1   1     2254.78     2218.29     20.40 o 
   0   1   1      383.87      349.47     11.17 o 
   1   1   1     1488.46     1272.21     19.28 o 
   2   1   1      282.19      315.06      5.49 o 
   3   1   1     1018.94     1050.68     16.47 o 
   4   1   1      379.04      424.19      7.67 o 
   5   1   1        0.54       -0.60      1.81 o 
   6   1   1       56.09       71.27     10.98 o 
   7   1   1      656.99      676.27     57.24 o 
   8   1   1      408.03      380.93     55.44 o 
   9   1   1      229.96      239.01     30.13 o 
  10   1   1      505.74      596.42     40.11 o 
 -11   2   1        3.24       17.67     33.87 o 
 -10   2   1       64.66       68.69     44.58 o 
  -9   2   1       27.37       19.89     19.17 o 
  -8   2   1      196.77      208.42     25.91 o 
  -7   2   1      236.47      226.95     17.82 o 
  -6   2   1       58.05       63.31     10.12 o 
  -5   2   1      219.53      238.88     10.43 o 
  -4   2   1       53.87       59.06      3.61 o 
  -3   2   1     2611.59     2635.23     29.81 o 
  -2   2   1     1100.25     1200.49     26.51 o 
  -1   2   1     1908.94     1873.05     21.42 o 
   0   2   1      711.24      667.19      8.75 o 
   1   2   1      999.42     1012.26     14.48 o 
   2   2   1       87.68       71.76      5.42 o 
   3   2   1     3402.99     3285.13    127.14 o 
   4   2   1     1214.44     1293.34     20.24 o 
   5   2   1      635.67      651.40      9.77 o 
   6   2   1        1.22        6.37      3.62 o 
   7   2   1      313.96      333.79     39.77 o 
   8   2   1        0.64        7.79     12.70 o 
   9   2   1      444.17      513.24     75.32 o 
  10   2   1        8.81        7.16     19.84 o 
 -11   3   1       39.54       15.07     28.12 o 
 -10   3   1      201.87      194.01     30.13 o 
  -9   3   1      291.29      293.03     26.91 o 
  -8   3   1      561.57      580.81     83.15 o 
  -7   3   1      220.43      215.93     16.27 o 
  -6   3   1      988.18      956.94     24.32 o 
  -5   3   1       19.95       25.59      3.62 o 
  -4   3   1      274.16      237.98     19.88 o 
  -3   3   1     5409.07     5357.01     60.86 o 
  -2   3   1     1941.79     2023.26     43.99 o 
  -1   3   1     2135.65     1926.39     24.67 o 
   0   3   1      689.60      771.87     62.06 o 
   1   3   1     3476.96     3287.06    127.13 o 
   2   3   1     6763.60     6583.50     74.58 o 
   3   3   1      277.29      284.05      5.49 o 
   4   3   1      341.69      336.26      9.03 o 
   5   3   1     1069.32     1163.94     16.98 o 
   6   3   1      236.90      268.93     22.90 o 
   7   3   1      298.76      279.57     24.10 o 
   8   3   1        5.96       -6.03     18.08 o 
   9   3   1       14.52        8.18     21.07 o 
  10   3   1       11.14       13.64     75.91 o 
 -11   4   1      136.47      101.02     40.02 o 
 -10   4   1       28.03       11.23     23.68 o 
  -9   4   1       49.62       67.50     22.29 o 
  -8   4   1      101.70       60.47     17.82 o 
  -7   4   1      358.84      317.53     19.61 o 
  -6   4   1       39.56       41.71      3.61 o 
  -5   4   1        9.48       15.68      6.62 o 
  -4   4   1     1031.11     1135.90     16.05 o 
  -3   4   1      885.96      794.79     10.62 o 
  -2   4   1    11417.02    11406.39    125.42 o 
  -1   4   1     8027.13     7792.94     95.90 o 
   0   4   1      246.99      237.45      5.97 o 
   1   4   1    11242.36    10963.73    165.69 o 
   2   4   1     2117.11     2063.06     25.40 o 
   3   4   1     4670.31     4680.92     54.61 o 
   4   4   1      361.13      359.40      8.21 o 
   5   4   1       26.25       16.73      6.63 o 
   6   4   1       13.13       15.08      1.71 o 
   7   4   1      503.86      527.82     13.26 o 
   8   4   1       11.96        4.82     16.87 o 
   9   4   1      451.42      431.85     88.57 o 
  10   4   1       92.97      124.52     31.43 o 
 -11   5   1       72.14       28.17     25.97 o 
 -10   5   1       46.04       -1.39     21.71 o 
  -9   5   1      704.83      616.83     71.10 o 
  -8   5   1      629.89      560.21     30.73 o 
  -7   5   1      525.02      533.84     31.34 o 
  -6   5   1      236.95      232.02     14.46 o 
  -5   5   1      765.30      712.09     11.62 o 
  -4   5   1     3318.50     3493.55     31.06 o 
  -3   5   1     1049.00     1021.78     21.08 o 
  -2   5   1     4122.25     3929.26     48.14 o 
  -1   5   1      330.27      313.34      7.67 o 
   0   5   1     3589.66     3605.29    151.84 o 
   1   5   1     3214.55     3044.55     40.97 o 
   2   5   1     1362.13     1327.52     25.91 o 
   3   5   1     2380.82     2467.56     45.19 o 
   4   5   1       71.06       55.01      3.76 o 
   5   5   1        0.34       -0.75      9.04 o 
   6   5   1      200.26      174.39      5.27 o 
   7   5   1      331.09      337.41     12.05 o 
   8   5   1      106.13      128.95     22.90 o 
   9   5   1       16.12       36.16     21.69 o 
  10   5   1        3.58      -19.52     19.52 o 
 -11   6   1       11.22       39.77     56.64 o 
 -10   6   1       39.38       24.56     28.32 o 
  -9   6   1       48.00       52.68     21.07 o 
  -8   6   1       15.74       -7.70     13.58 o 
  -7   6   1      244.51      245.83      9.63 o 
  -6   6   1       69.46       72.31     14.46 o 
  -5   6   1      128.19      141.98      5.39 o 
  -4   6   1     1438.26     1432.03     17.35 o 
  -3   6   1      260.15      262.63      5.05 o 
  -2   6   1      963.45      966.23     31.93 o 
  -1   6   1      396.01      402.18     21.09 o 
   0   6   1     1474.12     1526.25     24.67 o 
   1   6   1     1357.97     1345.75     20.24 o 
   2   6   1      676.95      673.71     11.07 o 
   3   6   1      117.77      136.41      5.42 o 
   4   6   1     4267.98     4347.76     78.94 o 
   5   6   1       33.22        2.63     16.27 o 
   6   6   1     1755.96     1851.23     28.60 o 
   7   6   1       27.67       24.10      9.63 o 
   8   6   1      397.71      482.03     34.95 o 
   9   6   1       41.48       40.97     24.10 o 
  10   6   1      118.52      127.84     24.75 o 
 -11   7   1        1.39      -37.35     37.35 o 
 -10   7   1       34.92        8.03     28.27 o 
  -9   7   1      130.13      107.25     24.10 o 
  -8   7   1       85.05       55.43     19.29 o 
  -7   7   1      304.89      329.30     10.22 o 
  -6   7   1       39.15       39.57     10.85 o 
  -5   7   1      477.69      491.64      9.12 o 
  -4   7   1     1305.47     1327.93     19.11 o 
  -3   7   1      602.36      544.28     10.24 o 
  -2   7   1      107.33       96.56      4.63 o 
  -1   7   1     4074.19     4131.48     58.72 o 
   0   7   1     6377.49     6180.02    295.24 o 
   1   7   1      883.15      936.40     16.98 o 
   2   7   1      980.25      984.95     27.71 o 
   3   7   1     1126.08     1168.50     36.15 o 
   4   7   1      449.26      512.55     12.66 o 
   5   7   1       40.77       54.65     16.27 o 
   6   7   1      600.14      641.93     13.25 o 
   7   7   1      361.85      353.95     10.25 o 
   8   7   1      275.51      289.22     10.84 o 
   9   7   1       91.66       92.79     24.10 o 
  10   7   1       11.58       22.58     25.98 o 
 -10   8   1        0.50        4.97     27.73 o 
  -9   8   1      131.41       73.51     28.92 o 
  -8   8   1       28.03       33.74      6.03 o 
  -7   8   1      294.02      303.73     12.66 o 
  -6   8   1        2.07       10.17      3.76 o 
  -5   8   1      264.25      274.07      6.92 o 
  -4   8   1      365.57      332.57     18.67 o 
  -3   8   1      256.24      259.92      7.20 o 
  -2   8   1      216.96      237.40      7.20 o 
  -1   8   1        0.07       -7.23      7.23 o 
   0   8   1     3861.86     3822.56     55.21 o 
   1   8   1     1250.53     1199.89     30.12 o 
   2   8   1      473.13      515.00     10.69 o 
   3   8   1      261.12      216.71      9.04 o 
   4   8   1       18.96       21.50      4.01 o 
   5   8   1      666.33      720.10     22.90 o 
   6   8   1       24.16        1.72     22.90 o 
   7   8   1       90.60       66.14      8.43 o 
   8   8   1       90.65      106.05      9.63 o 
   9   8   1       39.59       33.74     25.31 o 
  10   8   1      105.00      139.85     28.94 o 
 -10   9   1      100.89      110.13     39.09 o 
  -9   9   1       15.81      -24.90     28.94 o 
  -8   9   1       20.13       14.45      8.44 o 
  -7   9   1       91.96       91.59      6.03 o 
  -6   9   1        0.76       -7.23      7.23 o 
  -5   9   1      171.88      156.34     12.65 o 
  -4   9   1       51.42       59.98      5.49 o 
  -3   9   1      263.65      253.05      6.19 o 
  -2   9   1     2558.11     2605.11    154.25 o 
  -1   9   1     5062.86     5021.94     98.81 o 
   0   9   1     1305.44     1368.64     34.94 o 
   1   9   1      449.82      429.04     24.71 o 
   2   9   1     1421.27     1401.08     24.70 o 
   3   9   1     2785.62     3035.62     66.28 o 
   4   9   1      197.43      187.38      6.02 o 
   5   9   1        3.24        5.81     10.84 o 
   6   9   1      124.01      113.84     17.47 o 
   7   9   1      402.96      383.82     11.31 o 
   8   9   1       68.17       45.79     12.05 o 
   9   9   1       76.09       84.35     27.71 o 
  10   9   1      213.84      231.38     36.16 o 
 -10  10   1       96.77      105.40     38.43 o 
  -9  10   1       30.03       66.27     31.34 o 
  -8  10   1        6.60       28.92      9.63 o 
  -7  10   1        3.64       -1.54     10.24 o 
  -6  10   1      172.03      198.12     24.10 o 
  -5  10   1      587.74      588.96     11.81 o 
  -4  10   1      349.26      408.82     16.87 o 
  -3  10   1        5.55       -0.55      7.23 o 
  -2  10   1      228.74      224.75      8.06 o 
  -1  10   1      203.19      213.24     16.27 o 
   0  10   1     3573.23     3638.97     58.44 o 
   1  10   1     1093.62     1108.71     20.76 o 
   2  10   1     6086.31     6361.59    254.27 o 
   3  10   1      214.92      213.18     10.25 o 
   4  10   1     3154.81     3123.73     94.60 o 
   5  10   1      468.75      486.94     41.57 o 
   6  10   1      203.60      222.27     13.26 o 
   7  10   1      135.81      132.56      8.21 o 
   8  10   1      777.66      789.05     22.29 o 
   9  10   1       30.66        8.44     26.50 o 
  10  10   1      192.63      181.96     36.16 o 
 -10  11   1        9.49       32.88     38.76 o 
  -9  11   1      251.78      263.91     19.29 o 
  -8  11   1       52.73       36.16     14.45 o 
  -7  11   1     1083.70     1186.99     28.92 o 
  -6  11   1       16.88       29.94      6.02 o 
  -5  11   1     2055.43     2080.40     32.53 o 
  -4  11   1      165.60      162.09      7.67 o 
  -3  11   1      143.34      148.17     17.47 o 
  -2  11   1       38.87       42.48      5.97 o 
  -1  11   1     2247.64     2305.23     72.91 o 
   0  11   1       97.77       75.71      5.97 o 
   1  11   1      773.98      777.36     28.32 o 
   2  11   1     1050.13     1105.42     20.49 o 
   3  11   1       80.67       90.06      6.35 o 
   4  11   1        3.96        3.82      4.91 o 
   5  11   1       97.81       85.89      8.02 o 
   6  11   1      150.04      165.52     27.12 o 
   7  11   1      271.81      291.62     14.45 o 
   8  11   1      169.40      166.30     20.48 o 
   9  11   1       69.99       79.53     15.66 o 
  10  11   1       17.67       -4.82     54.24 o 
 -10  12   1       72.05       65.67     33.83 o 
  -9  12   1        0.46      -12.05     12.05 o 
  -8  12   1       12.40       24.10     15.66 o 
  -7  12   1      607.86      538.66     18.08 o 
  -6  12   1       15.24       26.84     10.24 o 
  -5  12   1      128.86      104.85      7.79 o 
  -4  12   1      165.28      167.10      8.92 o 
  -3  12   1      225.08      220.04      8.92 o 
  -2  12   1     3457.32     3696.43     84.35 o 
  -1  12   1      603.08      648.10     32.54 o 
   0  12   1      978.22      990.71     22.11 o 
   1  12   1      810.30      842.65     18.31 o 
   2  12   1     1165.11     1109.21     24.10 o 
   3  12   1       16.79       15.66      9.04 o 
   4  12   1      120.29       99.51      6.81 o 
   5  12   1      123.16      123.64      9.12 o 
   6  12   1       13.81       16.06     13.25 o 
   7  12   1      124.91      140.69     11.48 o 
   8  12   1      166.64      191.61     21.69 o 
   9  12   1      119.22      118.09     21.69 o 
  10  12   1       93.94      261.49     61.45 o 
 -10  13   1       86.14       91.05     33.57 o 
  -9  13   1       52.14       68.69     18.08 o 
  -8  13   1      364.30      400.08     27.71 o 
  -7  13   1      677.62      710.09     64.48 o 
  -6  13   1       36.42       15.61     28.92 o 
  -5  13   1      925.71      960.33     17.95 o 
  -4  13   1        0.56       -0.78     13.26 o 
  -3  13   1      592.39      658.57     31.33 o 
  -2  13   1      146.06      163.80     18.08 o 
  -1  13   1      295.69      278.45     10.22 o 
   0  13   1      240.19      216.91      9.77 o 
   1  13   1      109.47      119.22      8.52 o 
   2  13   1       55.54       61.27     10.84 o 
   3  13   1       18.25       11.32      7.23 o 
   4  13   1        7.56        9.82      5.79 o 
   5  13   1        7.74       14.86      8.62 o 
   6  13   1      175.59      167.50     37.96 o 
   7  13   1      917.41      839.94     37.35 o 
   8  13   1        8.60       14.45     18.08 o 
   9  13   1      168.48      222.93     27.71 o 
  10  13   1       36.73       12.84     23.72 o 
 -10  14   1       48.51       56.64     56.64 o 
  -9  14   1       19.69       50.61     21.69 o 
  -8  14   1      566.74      514.56     33.74 o 
  -7  14   1      263.57      270.50     15.60 o 
  -6  14   1      135.55      119.30     10.39 o 
  -5  14   1       19.47       21.17      8.67 o 
  -4  14   1      132.92      104.63      8.43 o 
  -3  14   1      649.18      774.65     68.69 o 
  -2  14   1       17.96       10.17      7.53 o 
  -1  14   1       23.07       28.04     10.25 o 
   0  14   1        2.71       -4.56      9.55 o 
   1  14   1       25.13       39.15      7.79 o 
   2  14   1     2333.11     2399.21     69.90 o 
   3  14   1      376.12      374.98     11.57 o 
   4  14   1      376.43      378.39     13.32 o 
   5  14   1       28.26       14.64     19.28 o 
   6  14   1      610.43      654.06     61.46 o 
   7  14   1       66.75       71.11     18.08 o 
   8  14   1        0.09       18.08     20.48 o 
   9  14   1       87.25       97.61     25.31 o 
 -10  15   1       26.02       39.12     23.95 o 
  -9  15   1      688.70      738.70     42.18 o 
  -8  15   1       16.33       22.90     20.48 o 
  -7  15   1      303.47      256.67     24.10 o 
  -6  15   1      121.85      108.91     11.75 o 
  -5  15   1       60.08       53.19     11.13 o 
  -4  15   1      283.37      269.69     12.33 o 
  -3  15   1     1956.29     2120.51    144.01 o 
  -2  15   1     2135.21     2216.82     39.93 o 
  -1  15   1      211.91      229.82     14.41 o 
   0  15   1        9.07        6.03      8.06 o 
   1  15   1      130.86      143.11     10.22 o 
   2  15   1        0.03       -9.38      9.38 o 
   3  15   1     1180.73     1297.34     46.40 o 
   4  15   1       16.04       22.71      8.06 o 
   5  15   1      114.01      111.75     11.29 o 
   6  15   1       39.32       29.24     11.48 o 
   7  15   1        1.23        4.82     19.29 o 
   8  15   1        2.14       14.45     21.69 o 
   9  15   1       32.34       40.97     25.31 o 
  -9  16   1       18.96       19.29     26.50 o 
  -8  16   1       58.20       74.71     24.10 o 
  -7  16   1      429.92      413.34     28.92 o 
  -6  16   1       92.76       93.97     12.55 o 
  -5  16   1       31.69       44.88     11.48 o 
  -4  16   1     1330.68     1417.26     62.66 o 
  -3  16   1      128.57      120.03     16.12 o 
  -2  16   1        3.15       -8.06      8.06 o 
  -1  16   1       70.21       68.51     10.12 o 
   0  16   1      442.98      474.65     30.12 o 
   1  16   1        0.08       -3.51      9.26 o 
   2  16   1      217.19      265.41     13.55 o 
   3  16   1      504.10      484.38     16.27 o 
   4  16   1     1086.08     1127.90     25.90 o 
   5  16   1      477.57      454.32     53.02 o 
   6  16   1     1300.45     1389.62     68.08 o 
   7  16   1       21.92       14.45     22.90 o 
   8  16   1       59.62       78.32     28.92 o 
   9  16   1       70.80      120.51     27.71 o 
  -9  17   1      146.51      173.53     30.13 o 
  -8  17   1      103.30       86.77     26.50 o 
  -7  17   1       10.76        0.00     21.69 o 
  -6  17   1       41.27       48.43     12.05 o 
  -5  17   1        4.81       -7.74     11.62 o 
  -4  17   1       34.98       46.44     11.84 o 
  -3  17   1     1489.00     1529.70    154.25 o 
  -2  17   1      247.72      259.13     15.94 o 
  -1  17   1      350.59      355.48     16.21 o 
   0  17   1       30.86       26.75     10.03 o 
   1  17   1       50.89       71.32     10.43 o 
   2  17   1      148.20      131.99     14.72 o 
   3  17   1      256.96      296.45     13.64 o 
   4  17   1      327.96      306.04     14.45 o 
   5  17   1        0.55        5.08     12.16 o 
   6  17   1       94.34      133.77     20.48 o 
   7  17   1       14.71        6.03     20.48 o 
   8  17   1      110.02      113.27     31.34 o 
   9  17   1      122.70      161.48     32.53 o 
  -9  18   1       46.42       85.56     32.53 o 
  -8  18   1       10.20        4.82     21.69 o 
  -7  18   1        1.65       32.53     24.10 o 
  -6  18   1       40.28       31.37     36.75 o 
  -5  18   1      129.04       91.61     22.29 o 
  -4  18   1        0.24       -8.29     18.67 o 
  -3  18   1     1425.03     1480.24     41.60 o 
  -2  18   1       78.62       61.49     13.77 o 
  -1  18   1       27.74       14.63     11.84 o 
   0  18   1      206.77      225.60     32.54 o 
   1  18   1        1.85      -13.02     13.02 o 
   2  18   1        9.86       22.03     12.05 o 
   3  18   1     2251.27     2350.65     91.58 o 
   4  18   1      574.27      548.91     18.69 o 
   5  18   1      420.69      458.61     18.82 o 
   6  18   1       40.91       48.21     21.69 o 
   7  18   1      354.50      289.22     33.74 o 
   8  18   1      207.96      262.70     33.74 o 
   9  18   1      408.58      420.57     54.24 o 
  -9  19   1        5.38      -30.13     30.13 o 
  -8  19   1      244.55      245.83     33.74 o 
  -7  19   1       57.14       84.35     26.50 o 
  -6  19   1     2246.78     2411.34     83.16 o 
  -5  19   1      146.90      123.37     14.98 o 
  -4  19   1      379.52      382.05     18.67 o 
  -3  19   1      196.13      203.89     26.51 o 
  -2  19   1      420.87      412.43     23.45 o 
  -1  19   1      919.74      947.37     74.11 o 
   0  19   1      613.68      700.14     57.84 o 
   1  19   1       91.26      112.54     17.67 o 
   2  19   1      157.76      140.06     43.98 o 
   3  19   1        2.14       -0.45     12.05 o 
   4  19   1      475.17      475.20     18.69 o 
   5  19   1       51.82       43.34     16.27 o 
   6  19   1        1.57        4.82     24.10 o 
   7  19   1        6.45       15.66     26.50 o 
   8  19   1      410.64      392.86     34.95 o 
  -9  20   1       85.69       95.19     40.97 o 
  -8  20   1        5.85      -14.45     25.31 o 
  -7  20   1       64.04       37.35     21.69 o 
  -6  20   1      113.69      145.82     25.31 o 
  -5  20   1       12.55       22.83     17.47 o 
  -4  20   1     1128.54     1149.73     32.11 o 
  -3  20   1      707.91      738.36     89.77 o 
  -2  20   1      100.21      115.01     34.95 o 
  -1  20   1      196.33      228.96     39.77 o 
   0  20   1       11.79       -3.61     22.90 o 
   1  20   1      654.03      744.73     37.35 o 
   2  20   1       19.92       16.59     19.37 o 
   3  20   1     1713.87     1613.01     40.31 o 
   4  20   1       58.30       64.77     24.71 o 
   5  20   1        4.24        7.53     15.94 o 
   6  20   1       12.24       -2.42     26.50 o 
   7  20   1       75.08       72.30     27.71 o 
   8  20   1        4.00       19.29     32.53 o 
  -8  21   1      122.46      125.32     31.34 o 
  -7  21   1        4.65        4.82     27.71 o 
  -6  21   1      152.80      175.93     28.92 o 
  -5  21   1        2.68       14.45     16.87 o 
  -4  21   1       66.19       41.57     16.46 o 
  -3  21   1     1025.72     1060.38     56.64 o 
  -2  21   1      135.02      125.32     33.74 o 
  -1  21   1       10.36        6.03     22.90 o 
   0  21   1      873.24      880.77     53.59 o 
   1  21   1       12.68        4.82     20.48 o 
   2  21   1        8.21       14.45     36.16 o 
   3  21   1       44.73       43.00     15.60 o 
   4  21   1        0.95      -14.93     16.47 o 
   5  21   1      114.86      102.43     22.90 o 
   6  21   1        8.20       16.87     19.29 o 
   7  21   1       33.34        7.23     27.71 o 
   8  21   1      222.57      298.86     37.35 o 
  -8  22   1       28.00       39.77     34.95 o 
  -7  22   1      204.03      197.64     31.34 o 
  -6  22   1      167.22      131.35     24.10 o 
  -5  22   1       80.50      109.66     22.90 o 
  -4  22   1       10.55        3.80     17.08 o 
  -3  22   1      157.36      172.32     26.50 o 
  -2  22   1       26.49        4.82     26.50 o 
  -1  22   1       19.52       -4.82     26.50 o 
   0  22   1       90.54       96.40     24.10 o 
   1  22   1      318.35      288.01     32.53 o 
   2  22   1       39.13        7.23     38.56 o 
   3  22   1      112.20      144.48     19.88 o 
   4  22   1      281.36      190.40     33.74 o 
   5  22   1      241.10      262.70     21.69 o 
   6  22   1        0.38        1.21     26.50 o 
   7  22   1        5.01       51.82     32.53 o 
   8  22   1        1.00      -21.69     48.21 o 
  -8  23   1      224.80      279.57     42.18 o 
  -7  23   1      155.66      112.06     33.74 o 
  -6  23   1        6.81        9.63     24.10 o 
  -5  23   1      519.44      547.10     31.34 o 
  -4  23   1      597.12      618.19     32.53 o 
  -3  23   1        8.16       31.34     30.13 o 
  -2  23   1      169.39      121.72     25.31 o 
  -1  23   1        0.20       28.92     24.10 o 
   0  23   1       26.64        0.00     30.13 o 
   1  23   1      163.04      104.85     40.97 o 
   2  23   1      107.44      186.78     45.79 o 
   3  23   1       94.91       64.48     17.90 o 
   4  23   1      283.04      222.93     30.13 o 
   5  23   1        1.14      -10.84     31.34 o 
   6  23   1        1.82       -4.82     31.34 o 
   7  23   1        0.44        8.44     33.74 o 
  -7  24   1       48.65      103.64     37.35 o 
  -6  24   1        6.07       10.84     31.34 o 
  -5  24   1        8.78        9.63     24.10 o 
  -4  24   1        5.15       15.66     22.90 o 
  -3  24   1        1.82       -8.44     31.34 o 
  -2  24   1       13.86      -13.26     28.92 o 
  -1  24   1      293.10      251.86     36.16 o 
   0  24   1       93.00       61.45     27.71 o 
   1  24   1      604.02      556.74     57.84 o 
   2  24   1       76.82       51.82     26.50 o 
   3  24   1       52.34       56.64     31.34 o 
   4  24   1        4.42       20.48     31.34 o 
   5  24   1      492.55      489.26     39.77 o 
   6  24   1        3.12       -9.63     36.16 o 
   7  24   1      133.81       87.98     37.35 o 
  -7  25   1      117.07       40.97     30.13 o 
  -6  25   1        6.85       56.64     33.74 o 
  -5  25   1      175.27      147.01     27.71 o 
  -4  25   1      377.15      338.62     31.34 o 
  -3  25   1       77.75       80.74     34.95 o 
  -2  25   1     1693.70     1577.43     60.24 o 
  -1  25   1      485.62      521.79     39.77 o 
   0  25   1      647.00      557.95     44.58 o 
   1  25   1        2.71      -12.05     32.53 o 
   2  25   1      180.42      120.51     33.74 o 
   3  25   1      112.59       79.53     33.74 o 
   4  25   1       28.92        0.00     36.16 o 
   5  25   1        3.05      -19.29     36.16 o 
   6  25   1      104.74       69.90     30.13 o 
   7  25   1        5.79      -20.48     53.03 o 
  -6  26   1        0.01       -6.03     39.77 o 
  -5  26   1       14.83       26.50     22.90 o 
  -4  26   1      125.87      124.12     27.71 o 
  -3  26   1        9.35       -9.63     25.31 o 
  -2  26   1       14.42       14.45     28.92 o 
  -1  26   1       27.59       57.84     34.95 o 
   0  26   1      137.44       59.05     37.35 o 
   1  26   1       51.25       66.27     36.16 o 
   2  26   1      391.40      420.57     37.35 o 
   3  26   1      380.64      347.05     40.97 o 
   4  26   1      107.60       79.53     31.34 o 
   5  26   1      185.07      173.53     34.95 o 
   6  26   1       49.83       18.08     28.92 o 
  -6  27   1       66.45       49.40     30.13 o 
  -5  27   1      104.09      126.53     32.53 o 
  -4  27   1       93.03       44.58     24.10 o 
  -3  27   1        1.58       -4.82     27.71 o 
  -2  27   1       53.16       31.34     30.13 o 
  -1  27   1       89.85      104.85     37.35 o 
   0  27   1        1.89       12.05     31.34 o 
   1  27   1       54.50       31.34     31.34 o 
   2  27   1        7.48       -3.61     37.35 o 
   3  27   1      111.81      163.88     42.18 o 
   4  27   1      318.94      320.54     44.58 o 
   5  27   1      147.71      207.27     38.56 o 
   6  27   1       19.36       -3.61     39.77 o 
  -5  28   1        8.97      -25.31     49.40 o 
  -4  28   1       15.05       20.48     24.10 o 
  -3  28   1      142.65      184.38     44.58 o 
  -2  28   1       91.04      120.51     32.53 o 
  -1  28   1       29.63       34.95     32.53 o 
   0  28   1      206.36      260.30     43.37 o 
   1  28   1        0.56      -24.10     38.56 o 
   2  28   1      365.04      449.49     44.58 o 
   3  28   1      180.85      149.43     43.37 o 
   4  28   1      141.13      200.04     62.66 o 
   5  28   1       66.72       34.95     30.13 o 
  -5  29   1       98.00       98.82     40.97 o 
  -4  29   1      193.72      218.12     40.97 o 
  -3  29   1      184.42      175.93     47.00 o 
  -2  29   1       29.41       -4.82     40.97 o 
  -1  29   1       89.86      165.09     45.79 o 
   0  29   1        3.32       43.37     43.37 o 
   1  29   1      363.10      448.29     54.24 o 
   2  29   1       34.56       39.77     44.58 o 
   3  29   1        0.19       25.31     47.00 o 
   4  29   1       65.78      132.56     63.87 o 
   5  29   1      184.26      179.17     36.07 o 
  -4  30   1       19.29       33.74     37.35 o 
  -3  30   1       39.71       -3.61     48.21 o 
  -2  30   1       34.11      -45.79     45.79 o 
  -1  30   1       29.44       21.69     48.21 o 
   0  30   1      110.78      147.01     40.97 o 
   1  30   1       34.53        4.82     48.21 o 
   2  30   1      181.55      142.19     49.40 o 
   3  30   1        1.04       28.92     49.40 o 
   4  30   1      149.30      142.47     43.97 o 
  -3  31   1      241.92      215.70     54.24 o 
  -2  31   1       38.56       98.82     44.58 o 
  -1  31   1      248.84      268.73     45.79 o 
   0  31   1        8.90        7.23     48.21 o 
   1  31   1        3.51       68.69     50.61 o 
   2  31   1       11.63      -14.45     36.16 o 
   3  31   1       78.00      136.17     77.13 o 
  -2  32   1        0.19      -27.71     57.84 o 
  -1  32   1       11.49       32.53     55.43 o 
   0  32   1       35.42       18.08     54.24 o 
   1  32   1       11.82       28.92     51.82 o 
   2  32   1      153.69      210.88     54.24 o 
 -10   0   2        1.26      -19.29     31.34 o 
  -8   0   2      328.78      242.22     30.13 o 
  -6   0   2       69.07       62.66     12.05 o 
  -4   0   2        4.78        3.61      3.61 o 
  -2   0   2    10882.92    11219.13    169.91 o 
   0   0   2     1728.43     1702.75     44.58 o 
   2   0   2     1811.66     1887.13     36.16 o 
   4   0   2     1369.93     1362.92     26.50 o 
   6   0   2      606.00      651.93     14.45 o 
   8   0   2      365.08      350.68     31.34 o 
  10   0   2      174.79      140.98     42.18 o 
 -11   1   2       78.33       39.54     32.07 o 
 -10   1   2      212.03      243.28     32.59 o 
  -9   1   2      102.01       49.01     20.24 o 
  -8   1   2      116.16       78.63     16.06 o 
  -7   1   2      765.57      649.17     51.21 o 
  -6   1   2       83.15       54.67     21.70 o 
  -5   1   2      363.88      349.79      9.64 o 
  -4   1   2        3.33        6.03      2.01 o 
  -3   1   2     2317.17     2243.26     27.26 o 
  -2   1   2       37.22       32.72      2.55 o 
  -1   1   2      587.59      666.54     11.93 o 
   0   1   2     7519.58     6832.77    114.55 o 
   1   1   2    10113.80     9609.99    143.59 o 
   2   1   2     6513.60     6574.30    187.99 o 
   3   1   2     4007.53     3973.95     48.21 o 
   4   1   2     1331.67     1347.15     18.69 o 
   5   1   2       24.73       30.18      6.03 o 
   6   1   2      105.76      114.03      4.26 o 
   7   1   2      824.99      879.24     13.02 o 
   8   1   2      196.04      197.29     63.27 o 
   9   1   2       74.48       34.77     20.87 o 
  10   1   2       35.01       34.67     30.48 o 
 -11   2   2        7.30        0.48     30.08 o 
 -10   2   2      249.10      296.85     45.79 o 
  -9   2   2      189.08      165.87     23.09 o 
  -8   2   2       11.69       17.75     16.74 o 
  -7   2   2      591.56      616.71     24.52 o 
  -6   2   2      211.66      216.94      4.26 o 
  -5   2   2      511.42      533.90      8.39 o 
  -4   2   2      779.11      770.88     16.27 o 
  -3   2   2        0.59        1.21      2.01 o 
  -2   2   2      819.46      727.79     11.29 o 
  -1   2   2      109.65      128.36      3.41 o 
   0   2   2     1328.93     1301.50     55.44 o 
   1   2   2      580.03      556.45     19.88 o 
   2   2   2      236.81      235.69      5.49 o 
   3   2   2      448.20      429.00      8.39 o 
   4   2   2     1037.70     1036.27     15.61 o 
   5   2   2     3390.14     3578.02     46.89 o 
   6   2   2      202.46      183.35      7.23 o 
   7   2   2      957.38     1058.05     15.06 o 
   8   2   2      225.65      238.37     43.38 o 
   9   2   2       57.72       46.76     22.29 o 
  10   2   2      119.97      106.08     28.35 o 
 -11   3   2        3.98       -0.14     56.03 o 
 -10   3   2        5.23       34.69     27.72 o 
  -9   3   2       24.35       36.66     24.10 o 
  -8   3   2       14.47        8.39     17.47 o 
  -7   3   2       10.87       26.28     24.71 o 
  -6   3   2      110.12      117.92      6.03 o 
  -5   3   2     1134.13     1118.72     15.26 o 
  -4   3   2       24.74       28.43      2.89 o 
  -3   3   2       20.90       28.50      2.89 o 
  -2   3   2      397.48      361.73     16.87 o 
  -1   3   2     1072.52     1077.61     34.34 o 
   0   3   2    17424.21    16696.84    267.53 o 
   1   3   2     1878.02     1785.39     36.15 o 
   2   3   2      210.33      184.91      5.11 o 
   3   3   2     1132.29     1074.60     19.28 o 
   4   3   2      202.12      225.61      9.63 o 
   5   3   2      253.62      260.66      8.43 o 
   6   3   2        7.29        6.93      6.02 o 
   7   3   2       48.02       41.42      2.89 o 
   8   3   2       20.81       36.16     25.31 o 
   9   3   2       11.63       31.77     25.76 o 
  10   3   2        0.02      -11.25     37.96 o 
 -11   4   2        0.66      -20.43     51.82 o 
 -10   4   2      572.37      488.93     54.23 o 
  -9   4   2      235.20      235.54     36.76 o 
  -8   4   2      705.62      778.29     73.51 o 
  -7   4   2      307.77      324.46     24.70 o 
  -6   4   2      301.08      309.89      5.49 o 
  -5   4   2      138.31      168.24      8.44 o 
  -4   4   2     2905.47     2901.07     32.73 o 
  -3   4   2     3131.83     3196.64     46.40 o 
  -2   4   2       22.46       11.01      4.21 o 
  -1   4   2       47.79       42.54      2.89 o 
   0   4   2    13488.30    12816.00    171.21 o 
   1   4   2      161.87      171.92      4.91 o 
   2   4   2     3376.83     3705.30     57.05 o 
   3   4   2     2358.29     2383.48     32.07 o 
   4   4   2      154.74      134.67      5.11 o 
   5   4   2       29.84       30.72      7.83 o 
   6   4   2      833.39      804.27     45.19 o 
   7   4   2      145.84      154.25      5.12 o 
   8   4   2      274.81      249.46     27.71 o 
   9   4   2        6.75       37.35     31.34 o 
  10   4   2       28.00       32.69     27.90 o 
 -11   5   2       15.25       33.67     27.68 o 
 -10   5   2        4.90       36.84     23.50 o 
  -9   5   2       62.24       45.81     23.50 o 
  -8   5   2        7.44       21.79     16.98 o 
  -7   5   2       60.65       68.46      4.63 o 
  -6   5   2      176.60      162.92      5.27 o 
  -5   5   2      567.84      503.20      8.67 o 
  -4   5   2       32.33       25.53      3.41 o 
  -3   5   2        3.30        1.89      7.83 o 
  -2   5   2        3.70        1.20      3.41 o 
  -1   5   2     3102.66     3127.08     42.87 o 
   0   5   2    17788.22    17497.38    229.21 o 
   1   5   2     4403.26     4322.20    250.04 o 
   2   5   2     1193.24     1127.49     18.07 o 
   3   5   2      500.04      485.18     18.08 o 
   4   5   2       43.77       28.76      5.42 o 
   5   5   2     1140.26     1223.96     19.69 o 
   6   5   2      904.09      928.66     21.09 o 
   7   5   2       93.45       89.98      5.12 o 
   8   5   2        8.43       -3.61     12.05 o 
   9   5   2       13.20      -16.87     27.71 o 
  10   5   2       17.04       17.21     29.38 o 
 -11   6   2      391.91      342.38    136.77 o 
 -10   6   2      143.02       94.94     32.54 o 
  -9   6   2      134.37      121.37     22.47 o 
  -8   6   2     1031.86      998.23     36.09 o 
  -7   6   2      466.03      464.14     11.57 o 
  -6   6   2      118.02      121.84      8.43 o 
  -5   6   2      135.80      130.56     10.24 o 
  -4   6   2       14.20       29.74     10.84 o 
  -3   6   2     6859.56     7015.38     79.44 o 
  -2   6   2      279.04      266.81      6.66 o 
  -1   6   2       45.78       48.21      4.63 o 
   0   6   2     3887.63     3976.61     86.16 o 
   1   6   2     1635.81     1547.60     89.78 o 
   2   6   2     2909.81     2908.32    137.98 o 
   3   6   2       19.47       13.40      4.83 o 
   4   6   2      367.79      361.20      9.30 o 
   5   6   2      604.21      617.47     12.40 o 
   6   6   2     2446.32     2537.75     38.65 o 
   7   6   2      273.67      274.83     15.07 o 
   8   6   2      563.67      525.40     16.87 o 
   9   6   2      189.60      189.19     33.74 o 
  10   6   2      183.65      165.34     52.42 o 
 -11   7   2       11.77       15.96     36.26 o 
 -10   7   2       40.62       27.55     23.60 o 
  -9   7   2        8.24       17.61     20.76 o 
  -8   7   2      116.38      120.91      9.64 o 
  -7   7   2      129.06      137.18      7.83 o 
  -6   7   2       39.48       35.82      5.27 o 
  -5   7   2       69.41       72.22      5.11 o 
  -4   7   2      419.93      408.35     11.45 o 
  -3   7   2     1766.74     1843.82     26.37 o 
  -2   7   2        0.28        4.82      3.41 o 
  -1   7   2      172.88      143.44      5.97 o 
   0   7   2     4365.48     4430.47     62.59 o 
   1   7   2      660.94      628.02     11.29 o 
   2   7   2     1437.38     1303.93     18.72 o 
   3   7   2      419.75      426.61     28.92 o 
   4   7   2       24.01       25.31      4.91 o 
   5   7   2      544.32      521.85     11.31 o 
   6   7   2       22.79       15.90      9.64 o 
   7   7   2      371.69      379.62     42.78 o 
   8   7   2        0.17       -7.23     20.48 o 
   9   7   2       33.12       15.66     25.31 o 
  10   7   2       26.12       59.05     36.16 o 
 -11   8   2      206.12      200.67     35.61 o 
 -10   8   2        7.82       12.30     46.40 o 
  -9   8   2       38.96       28.07     33.14 o 
  -8   8   2      141.16      150.62      9.21 o 
  -7   8   2      402.98      413.31     38.57 o 
  -6   8   2        2.12        1.42      5.56 o 
  -5   8   2        0.08        3.40      4.63 o 
  -4   8   2      146.75      145.85      5.97 o 
  -3   8   2      498.10      566.63     12.05 o 
  -2   8   2      884.46      872.62     15.06 o 
  -1   8   2        2.05        5.54      4.01 o 
   0   8   2     4781.97     4812.37    134.36 o 
   1   8   2       68.73       74.18     12.66 o 
   2   8   2      500.64      539.30     12.70 o 
   3   8   2      363.32      383.88      8.67 o 
   4   8   2     1030.84     1083.80     49.41 o 
   5   8   2      130.33      114.50     20.49 o 
   6   8   2       27.36       38.42      7.84 o 
   7   8   2      325.87      333.61     13.87 o 
   8   8   2        0.70        1.67      3.62 o 
   9   8   2      397.31      414.55     39.77 o 
  10   8   2       61.99       79.53     32.53 o 
 -10   9   2       11.66       11.48     35.76 o 
  -9   9   2       10.71       19.52     29.79 o 
  -8   9   2       93.32      116.78     10.48 o 
  -7   9   2       35.95       32.13      5.67 o 
  -6   9   2     1356.77     1449.23     25.64 o 
  -5   9   2      380.08      402.86     10.12 o 
  -4   9   2     3606.37     3766.78     49.85 o 
  -3   9   2     1200.06     1201.99     54.82 o 
  -2   9   2     5767.40     5737.84     75.91 o 
  -1   9   2      267.44      281.59     21.69 o 
   0   9   2     1230.16     1315.56     29.53 o 
   1   9   2      199.90      195.14      6.02 o 
   2   9   2     4332.57     4277.04     58.76 o 
   3   9   2      106.93      106.19      7.83 o 
   4   9   2     3119.21     3357.81     43.24 o 
   5   9   2       31.60       38.75      6.35 o 
   6   9   2       16.20       19.34      7.12 o 
   7   9   2       56.76       16.01     31.93 o 
   8   9   2       31.11       54.24     14.45 o 
   9   9   2       18.69       39.77     25.31 o 
  10   9   2       32.91       36.16     33.74 o 
 -10  10   2       10.48       12.66     38.35 o 
  -9  10   2      456.36      489.31     24.10 o 
  -8  10   2       94.46       89.38     10.84 o 
  -7  10   2      535.16      527.62     39.16 o 
  -6  10   2       37.45       40.16      6.02 o 
  -5  10   2      536.99      511.81     27.12 o 
  -4  10   2      227.23      220.55      7.20 o 
  -3  10   2      434.80      471.64     16.87 o 
  -2  10   2       84.51       86.08     12.66 o 
  -1  10   2      633.46      660.39     19.88 o 
   0  10   2      564.04      569.85     13.19 o 
   1  10   2     1339.72     1323.57     20.24 o 
   2  10   2       76.32       87.98      5.27 o 
   3  10   2      593.34      603.74     13.02 o 
   4  10   2      489.34      491.44     11.57 o 
   5  10   2       72.98       72.38     16.88 o 
   6  10   2      140.46      135.11     14.45 o 
   7  10   2      626.51      712.19     28.92 o 
   8  10   2       37.52       36.16     14.45 o 
   9  10   2      260.30      265.12     30.13 o 
  10  10   2       16.35      -36.16     36.16 o 
 -10  11   2        5.39       16.42     84.96 o 
  -9  11   2       10.86       12.74     11.61 o 
  -8  11   2       32.23       43.37     16.87 o 
  -7  11   2       60.71       50.41     20.49 o 
  -6  11   2      176.47      185.51      9.04 o 
  -5  11   2       15.72       16.36      5.79 o 
  -4  11   2        0.52        3.62      5.12 o 
  -3  11   2      803.53      873.79     16.98 o 
  -2  11   2       10.92       11.45      5.97 o 
  -1  11   2      250.82      241.46      8.92 o 
   0  11   2     2884.48     2863.30    141.60 o 
   1  11   2      565.31      492.30     13.19 o 
   2  11   2     1256.14     1310.38     40.97 o 
   3  11   2       55.82       59.91      7.20 o 
   4  11   2     1663.17     1802.76     99.41 o 
   5  11   2      441.60      421.57     32.53 o 
   6  11   2       58.15       62.25      8.81 o 
   7  11   2        5.63       21.32     10.98 o 
   8  11   2       24.18        1.21     16.87 o 
   9  11   2      119.42      136.17     19.29 o 
  10  11   2       37.46       36.05     24.89 o 
 -10  12   2        9.41      -24.03     38.76 o 
  -9  12   2      237.03      278.18     24.70 o 
  -8  12   2      105.94       78.32     18.08 o 
  -7  12   2       18.27       21.69      9.63 o 
  -6  12   2       13.10       15.49      7.43 o 
  -5  12   2      575.96      556.03     14.04 o 
  -4  12   2       21.79       20.81      6.35 o 
  -3  12   2       65.64       58.31      6.66 o 
  -2  12   2     1129.06     1205.51     22.47 o 
  -1  12   2       49.01       60.62      8.02 o 
   0  12   2       12.92        6.03      6.35 o 
   1  12   2       19.59       27.27      6.66 o 
   2  12   2      989.27     1027.25     56.03 o 
   3  12   2      783.22      806.11     43.38 o 
   4  12   2       59.54       54.11      6.66 o 
   5  12   2      484.53      506.79     15.37 o 
   6  12   2      287.78      272.40     12.93 o 
   7  12   2      356.30      341.04     38.56 o 
   8  12   2       63.12       44.58     18.08 o 
   9  12   2      183.93      195.22     25.31 o 
 -10  13   2       31.54       25.04     33.83 o 
  -9  13   2       16.43       13.15     16.74 o 
  -8  13   2      207.15      206.06     20.48 o 
  -7  13   2       66.94       85.98     33.74 o 
  -6  13   2      231.03      205.41     34.34 o 
  -5  13   2        0.34        1.14      7.79 o 
  -4  13   2     1917.77     1975.17     28.08 o 
  -3  13   2       10.94        6.03      5.27 o 
  -2  13   2     1585.89     1567.09     45.79 o 
  -1  13   2      374.90      412.21     13.58 o 
   0  13   2     8195.19     8742.32    270.54 o 
   1  13   2       38.58       17.00     12.05 o 
   2  13   2      782.49      828.99     16.21 o 
   3  13   2       82.12       81.55      7.79 o 
   4  13   2       33.48       38.96      7.79 o 
   5  13   2      430.95      413.20     34.95 o 
   6  13   2      289.95      289.47     22.29 o 
   7  13   2       66.96       90.38     27.71 o 
   8  13   2      235.10      190.40     25.31 o 
   9  13   2        5.76       -3.61     18.08 o 
 -10  14   2       11.09        9.35     39.45 o 
  -9  14   2      129.51      150.64     25.31 o 
  -8  14   2       60.85       56.64     19.29 o 
  -7  14   2      145.70      188.20     16.27 o 
  -6  14   2       27.89       35.63      9.80 o 
  -5  14   2      560.39      566.02     33.14 o 
  -4  14   2      108.07      100.68     17.47 o 
  -3  14   2      551.36      595.99     13.89 o 
  -2  14   2        3.52        0.58      8.92 o 
  -1  14   2      859.73      917.97     40.37 o 
   0  14   2      930.77      963.85     69.29 o 
   1  14   2     1346.64     1399.63     91.58 o 
   2  14   2        0.58        2.83      9.63 o 
   3  14   2       58.83       60.83      8.21 o 
   4  14   2       68.07       95.41     22.29 o 
   5  14   2     1219.50     1308.59     83.15 o 
   6  14   2       33.27       31.50     23.50 o 
   7  14   2      313.28      318.14     26.50 o 
   8  14   2        4.75       21.69     22.90 o 
   9  14   2      167.45      178.35     30.13 o 
 -10  15   2       60.89       59.16     41.34 o 
  -9  15   2        6.68       21.69     24.10 o 
  -8  15   2       23.35       75.92     25.31 o 
  -7  15   2      513.73      556.74     33.74 o 
  -6  15   2        0.08       -5.38      9.58 o 
  -5  15   2     1019.81     1031.97     48.81 o 
  -4  15   2      324.46      312.88     11.48 o 
  -3  15   2      136.91      159.06      9.77 o 
  -2  15   2       65.27       60.60     13.87 o 
  -1  15   2      158.17      150.97      9.77 o 
   0  15   2      734.12      782.39     25.91 o 
   1  15   2      160.65      149.17     10.12 o 
   2  15   2     1409.27     1365.21     73.51 o 
   3  15   2      979.19     1007.57     21.72 o 
   4  15   2      105.55      106.83     12.33 o 
   5  15   2      111.98      114.92     10.69 o 
   6  15   2       28.54       41.49     15.61 o 
   7  15   2      328.19      302.47     25.31 o 
   8  15   2       35.52       28.92     21.69 o 
   9  15   2       11.65       34.95     28.92 o 
  -9  16   2       87.03       94.00     24.10 o 
  -8  16   2        3.35       19.29     19.29 o 
  -7  16   2        2.41       20.48     24.10 o 
  -6  16   2      178.20      144.39     32.54 o 
  -5  16   2       25.44       31.88     12.55 o 
  -4  16   2       16.38       47.14     13.32 o 
  -3  16   2     1109.20     1234.81     34.95 o 
  -2  16   2      173.46      158.33     18.08 o 
  -1  16   2       43.87       35.85      8.39 o 
   0  16   2       45.69       43.58     19.88 o 
   1  16   2      544.75      585.24     22.90 o 
   2  16   2       93.40       77.98      8.92 o 
   3  16   2      172.67      176.88     10.98 o 
   4  16   2        3.07       -1.63      9.55 o 
   5  16   2      178.11      159.58     21.09 o 
   6  16   2      372.05      303.67     28.92 o 
   7  16   2        4.24      -14.45     21.69 o 
   8  16   2      351.91      331.39     34.95 o 
   9  16   2      106.14       77.13     28.92 o 
  -9  17   2        5.22       24.10     26.50 o 
  -8  17   2       30.26       -9.63     21.69 o 
  -7  17   2      271.57      271.14     27.71 o 
  -6  17   2      851.98      846.39     33.74 o 
  -5  17   2      138.86      157.21     30.74 o 
  -4  17   2       31.83       42.14     11.86 o 
  -3  17   2       43.87       51.69     10.43 o 
  -2  17   2       58.82       48.51     12.16 o 
  -1  17   2      562.22      552.96     26.51 o 
   0  17   2      133.82      113.66     10.62 o 
   1  17   2      720.99      724.48     20.87 o 
   2  17   2        3.83        8.62      7.79 o 
   3  17   2      214.21      205.96     11.45 o 
   4  17   2      142.47      155.08     27.12 o 
   5  17   2      136.88      114.09     13.21 o 
   6  17   2       36.36        1.21     22.90 o 
   7  17   2        0.10       39.77     25.31 o 
   8  17   2        0.02        0.00     24.10 o 
   9  17   2        8.29        7.23     42.18 o 
  -9  18   2      366.52      347.05     38.56 o 
  -8  18   2       16.16       15.66     25.31 o 
  -7  18   2       97.71       83.16     27.71 o 
  -6  18   2      514.61      447.82    107.25 o 
  -5  18   2       12.13       10.64     18.08 o 
  -4  18   2     1179.73     1080.43    110.86 o 
  -3  18   2      185.13      193.56     13.32 o 
  -2  18   2      226.43      188.34     14.19 o 
  -1  18   2       49.36       47.14     11.93 o 
   0  18   2        0.17        4.38     11.45 o 
   1  18   2       61.55       60.77     13.32 o 
   2  18   2       66.69       94.64     11.13 o 
   3  18   2      216.81      229.01     12.33 o 
   4  18   2       80.14       66.31     30.12 o 
   5  18   2       46.15       16.64     15.66 o 
   6  18   2        1.86      -13.26     30.13 o 
   7  18   2        2.44       -8.44     24.10 o 
   8  18   2        0.35       16.87     26.50 o 
  -9  19   2        2.19      -30.13     30.13 o 
  -8  19   2        2.77       10.84     27.71 o 
  -7  19   2       66.64       69.90     22.90 o 
  -6  19   2      538.13      492.87     34.95 o 
  -5  19   2       13.57       -6.25     13.03 o 
  -4  19   2        0.40      -10.20     10.20 o 
  -3  19   2      114.05      132.59     16.06 o 
  -2  19   2       10.83        0.99     13.89 o 
  -1  19   2      475.32      457.20     20.01 o 
   0  19   2        0.63       -7.51     15.33 o 
   1  19   2     1137.34     1198.45     59.04 o 
   2  19   2       70.70       68.59     11.13 o 
   3  19   2        2.16        4.63     13.02 o 
   4  19   2      415.93      401.69     19.15 o 
   5  19   2        0.11       16.06     34.95 o 
   6  19   2      209.24      114.48     31.34 o 
   7  19   2       45.12       36.16     27.71 o 
   8  19   2        0.90        0.00     28.92 o 
  -9  20   2        3.36      -45.79     47.00 o 
  -8  20   2      102.88       51.82     31.34 o 
  -7  20   2        7.93      -16.87     25.31 o 
  -6  20   2     1024.50     1086.97     53.03 o 
  -5  20   2      294.39      263.75     28.92 o 
  -4  20   2      789.60      810.21     25.09 o 
  -3  20   2      683.33      625.60     36.15 o 
  -2  20   2      117.87      128.90     29.53 o 
  -1  20   2      257.09      296.47     20.84 o 
   0  20   2       20.84       25.31     13.89 o 
   1  20   2       35.29       67.65     17.60 o 
   2  20   2        0.02       -3.94     10.25 o 
   3  20   2      265.29      257.26     41.57 o 
   4  20   2      362.54      368.26     19.38 o 
   5  20   2        0.67       -9.63     26.50 o 
   6  20   2      370.49      391.65     48.21 o 
   7  20   2       50.92       39.77     30.13 o 
   8  20   2      412.40      456.71     44.58 o 
  -8  21   2       90.49       55.43     32.53 o 
  -7  21   2       47.25       51.82     28.92 o 
  -6  21   2        6.95       -6.03     30.13 o 
  -5  21   2      510.05      469.43     58.44 o 
  -4  21   2      558.38      547.60     41.58 o 
  -3  21   2     1410.80     1495.48    158.47 o 
  -2  21   2     1013.96      920.68     39.77 o 
  -1  21   2      580.97      608.92     45.79 o 
   0  21   2       19.08      -32.53     36.16 o 
   1  21   2     1117.40     1130.17    135.57 o 
   2  21   2       17.11       11.84     12.55 o 
   3  21   2      298.46      282.04     19.05 o 
   4  21   2      119.18      150.10     42.78 o 
   5  21   2       38.81       63.87     22.90 o 
   6  21   2        2.86      -27.71     27.71 o 
   7  21   2        0.23       15.66     31.34 o 
   8  21   2       42.52       -4.82     42.18 o 
  -8  22   2        6.53       21.69     36.16 o 
  -7  22   2      186.70      175.93     34.95 o 
  -6  22   2       23.74       27.71     27.71 o 
  -5  22   2      102.53      120.51     20.48 o 
  -4  22   2       68.82       48.21     20.48 o 
  -3  22   2      209.70      179.56     43.37 o 
  -2  22   2       72.03       50.61     27.71 o 
  -1  22   2       83.02       65.08     22.90 o 
   0  22   2       81.21       45.79     24.10 o 
   1  22   2       32.86       14.45     24.10 o 
   2  22   2      218.18      217.68     30.73 o 
   3  22   2        8.96       -3.38     16.05 o 
   4  22   2       15.18        0.00     39.77 o 
   5  22   2       10.22        3.61     21.69 o 
   6  22   2      337.11      316.94     37.35 o 
   7  22   2       19.01        2.42     32.53 o 
  -8  23   2        7.75      -14.45     37.35 o 
  -7  23   2      146.53      127.74     30.13 o 
  -6  23   2      670.03      719.43     43.37 o 
  -5  23   2      231.75      208.48     24.10 o 
  -4  23   2       24.92      -14.45     24.10 o 
  -3  23   2      593.56      623.01     42.18 o 
  -2  23   2        4.46       18.08     24.10 o 
  -1  23   2      211.31      234.99     26.50 o 
   0  23   2      241.73      220.53     28.92 o 
   1  23   2      275.17      266.33     27.71 o 
   2  23   2       73.02       56.64     16.24 o 
   3  23   2      648.99      644.60     48.21 o 
   4  23   2        0.04       51.82     25.31 o 
   5  23   2       60.92       60.24     20.48 o 
   6  23   2        3.79        9.63     32.53 o 
   7  23   2       89.50      120.51     36.16 o 
  -7  24   2       80.92       97.61     37.35 o 
  -6  24   2       81.27       50.61     31.34 o 
  -5  24   2       62.05       56.64     27.71 o 
  -4  24   2        8.17       26.50     21.69 o 
  -3  24   2      154.31      227.75     36.16 o 
  -2  24   2       26.97       49.40     31.34 o 
  -1  24   2      121.12      133.77     32.53 o 
   0  24   2      122.05      124.12     33.74 o 
   1  24   2       26.68       25.31     31.34 o 
   2  24   2      258.04      254.56     20.24 o 
   3  24   2        0.50      -15.66     31.34 o 
   4  24   2        4.97       13.26     27.71 o 
   5  24   2        1.44        9.63     20.48 o 
   6  24   2       96.33      142.19     36.16 o 
   7  24   2        1.39       38.56     54.24 o 
  -7  25   2      155.62       84.35     39.77 o 
  -6  25   2       16.68       85.56     34.95 o 
  -5  25   2      607.16      729.06     47.00 o 
  -4  25   2      102.17       98.82     22.90 o 
  -3  25   2       90.26       97.61     30.13 o 
  -2  25   2      182.39      201.25     36.16 o 
  -1  25   2        4.23       -8.44     32.53 o 
   0  25   2       13.02       47.00     33.74 o 
   1  25   2       43.74      -10.84     33.74 o 
   2  25   2        8.68        1.21     36.16 o 
   3  25   2       44.70       14.45     34.95 o 
   4  25   2        9.00        9.63     34.95 o 
   5  25   2      131.51      120.51     34.95 o 
   6  25   2       98.82      112.06     32.53 o 
  -6  26   2       32.82       40.97     36.16 o 
  -5  26   2      169.27      112.06     28.92 o 
  -4  26   2       28.79       28.92     25.31 o 
  -3  26   2        2.74      -12.05     34.95 o 
  -2  26   2        1.17       14.45     25.31 o 
  -1  26   2       52.32       39.77     30.13 o 
   0  26   2       83.45      114.48     31.34 o 
   1  26   2       21.81       57.84     30.13 o 
   2  26   2      131.29      143.40     30.13 o 
   3  26   2        1.08       -7.23     36.16 o 
   4  26   2        3.22       31.34     38.56 o 
   5  26   2        4.54      -34.95     39.77 o 
   6  26   2       33.52      -22.90     42.18 o 
  -6  27   2        9.73       13.26     38.56 o 
  -5  27   2      134.23       86.77     34.95 o 
  -4  27   2      182.14      226.56     28.92 o 
  -3  27   2       33.22        3.61     26.50 o 
  -2  27   2      149.10      144.61     33.74 o 
  -1  27   2      152.84      131.35     40.97 o 
   0  27   2       54.77       62.66     34.95 o 
   1  27   2       81.85      127.74     34.95 o 
   2  27   2       46.30       32.53     30.13 o 
   3  27   2       15.73       37.35     32.53 o 
   4  27   2      186.43      216.91     61.45 o 
   5  27   2       29.55        6.03     26.50 o 
  -5  28   2       47.75       34.95     37.35 o 
  -4  28   2      122.93       97.61     45.79 o 
  -3  28   2       74.52       89.17     34.95 o 
  -2  28   2        0.01      -14.45     43.37 o 
  -1  28   2       83.27       51.82     30.13 o 
   0  28   2      301.70      274.75     45.79 o 
   1  28   2       12.72      -15.66     39.77 o 
   2  28   2       56.42       63.87     42.18 o 
   3  28   2        0.52      -36.16     43.37 o 
   4  28   2      192.80      269.94     68.69 o 
   5  28   2        9.43       47.00     31.34 o 
  -5  29   2        2.99      -22.90     47.00 o 
  -4  29   2      119.69      191.61     40.97 o 
  -3  29   2       23.96       39.77     33.74 o 
  -2  29   2      221.49      251.86     49.40 o 
  -1  29   2      303.16      304.88     44.58 o 
   0  29   2      265.15      261.49     40.97 o 
   1  29   2      180.16      154.25     48.21 o 
   2  29   2      137.86      113.27     44.58 o 
   3  29   2       19.77        2.42     47.00 o 
   4  29   2        3.59      -48.21     65.08 o 
  -4  30   2        0.02       63.87     39.77 o 
  -3  30   2        1.11       -8.44     26.50 o 
  -2  30   2       23.94       34.95     40.97 o 
  -1  30   2        1.00       19.29     38.56 o 
   0  30   2       98.19      153.04     48.21 o 
   1  30   2       99.97      107.25     45.79 o 
   2  30   2        0.21      -24.10     48.21 o 
   3  30   2       83.87       12.05     47.00 o 
  -3  31   2       23.58       19.29     28.92 o 
  -2  31   2        1.26        6.03     50.61 o 
  -1  31   2       10.67        7.23     51.82 o 
   0  31   2        0.10      -47.00     47.00 o 
   1  31   2       53.42       47.00     53.03 o 
   2  31   2      161.01      268.73     54.24 o 
  -2  32   2       14.41       84.35     86.77 o 
  -1  32   2       60.51       44.58     54.24 o 
   0  32   2       81.92       21.69     54.24 o 
   1  32   2       11.11       22.90     51.82 o 
 -11   0   3        0.39       79.53     40.97 o 
  -9   0   3      625.96      544.69     47.00 o 
  -7   0   3     3891.94     4026.11    154.25 o 
  -5   0   3     3459.52     3456.11     65.08 o 
  -3   0   3     1281.58     1205.06     24.10 o 
  -1   0   3     1674.78     1650.93     43.37 o 
   1   0   3      288.61      286.80     15.66 o 
   3   0   3     2378.92     2349.87     51.82 o 
   5   0   3      280.21      281.99     10.84 o 
   7   0   3      980.72      971.29     27.71 o 
   9   0   3       24.41       24.10     25.31 o 
 -11   1   3      347.62      279.83     38.20 o 
 -10   1   3      240.65      239.31     73.51 o 
  -9   1   3     1030.02     1105.08     75.92 o 
  -8   1   3      122.59       91.02     25.52 o 
  -7   1   3      856.09      857.81     36.75 o 
  -6   1   3      750.68      765.41     15.66 o 
  -5   1   3       66.13       57.93      3.76 o 
  -4   1   3      223.95      189.83      6.63 o 
  -3   1   3        0.35        0.68      3.62 o 
  -2   1   3    16712.95    16865.75    210.66 o 
  -1   1   3        4.64       -0.22      4.63 o 
   0   1   3     3004.67     3086.33     60.07 o 
   1   1   3      173.18      173.48      9.04 o 
   2   1   3     2829.01     2769.20     61.46 o 
   3   1   3      707.72      776.90     22.90 o 
   4   1   3     1945.17     1876.37     27.50 o 
   5   1   3      647.13      629.24     33.14 o 
   6   1   3        0.17       12.37      4.63 o 
   7   1   3      241.59      250.38     10.43 o 
   8   1   3       82.85       95.54      5.11 o 
   9   1   3       44.60       14.46     18.74 o 
  10   1   3        1.51      -16.37     45.79 o 
 -11   2   3       61.00       90.46     39.61 o 
 -10   2   3        1.57       27.71     32.53 o 
  -9   2   3      365.82      317.79     25.57 o 
  -8   2   3      177.66      124.94     25.98 o 
  -7   2   3     1112.08     1145.19     17.83 o 
  -6   2   3      709.74      719.43     11.57 o 
  -5   2   3      249.08      232.82      6.35 o 
  -4   2   3      102.96      106.73      4.26 o 
  -3   2   3     2838.93     2787.21     35.30 o 
  -2   2   3      274.34      266.48      6.66 o 
  -1   2   3     2221.84     2128.99     36.15 o 
   0   2   3      850.07      784.77     17.46 o 
   1   2   3        6.59       -0.54      3.76 o 
   2   2   3      378.11      337.44      8.52 o 
   3   2   3      565.43      523.42     18.68 o 
   4   2   3     1245.83     1316.60     19.98 o 
   5   2   3      240.92      231.79      7.79 o 
   6   2   3     2071.24     2099.01     36.75 o 
   7   2   3      164.49      164.77      8.43 o 
   8   2   3       33.02       33.74      4.31 o 
   9   2   3       19.12       48.16     23.87 o 
  10   2   3      248.06      277.08     64.48 o 
 -11   3   3      127.43      124.94     30.24 o 
 -10   3   3      127.41      121.72     49.40 o 
  -9   3   3       15.28       48.13     28.94 o 
  -8   3   3       36.09       12.05     22.90 o 
  -7   3   3      107.06      102.35      5.79 o 
  -6   3   3        0.83        7.37      3.76 o 
  -5   3   3      455.12      448.05      8.39 o 
  -4   3   3     1075.00     1091.19     15.75 o 
  -3   3   3        6.65        4.64      5.42 o 
  -2   3   3      267.43      231.14      6.62 o 
  -1   3   3        7.04       13.57      2.89 o 
   0   3   3    11523.58    11869.41    204.07 o 
   1   3   3      380.77      396.47      9.26 o 
   2   3   3      950.87      877.64     41.57 o 
   3   3   3     1049.73     1136.25     17.35 o 
   4   3   3      862.28      800.01     14.19 o 
   5   3   3      498.85      493.79     11.29 o 
   6   3   3      827.15      891.26     24.10 o 
   7   3   3      206.65      189.66     13.86 o 
   8   3   3        5.87        3.33     10.25 o 
   9   3   3       11.37       49.40     32.53 o 
  10   3   3      190.33      187.17     34.08 o 
 -11   4   3        4.54       -6.14     27.22 o 
 -10   4   3        5.72       12.98     22.57 o 
  -9   4   3       32.44       28.92     26.50 o 
  -8   4   3       48.71       33.64     20.49 o 
  -7   4   3       54.50       64.44     10.24 o 
  -6   4   3      304.94      311.59     12.05 o 
  -5   4   3      158.01      135.06      5.12 o 
  -4   4   3      470.35      467.22     15.07 o 
  -3   4   3     1948.78     1911.44     24.71 o 
  -2   4   3     1315.92     1374.65     48.20 o 
  -1   4   3      371.29      374.14     15.07 o 
   0   4   3     3783.94     3836.72     78.94 o 
   1   4   3      109.88       90.83      5.42 o 
   2   4   3     2072.83     2173.57     31.22 o 
   3   4   3      516.99      505.37      9.55 o 
   4   4   3     1490.70     1426.20     43.37 o 
   5   4   3       24.94       10.24      4.91 o 
   6   4   3       30.62       32.73      5.79 o 
   7   4   3      105.18       97.01     11.45 o 
   8   4   3      258.89      241.66     29.52 o 
   9   4   3      641.70      654.35     45.79 o 
  10   4   3      132.15      148.64     30.64 o 
 -11   5   3       20.52       15.66     38.56 o 
 -10   5   3      244.16      208.98     33.57 o 
  -9   5   3       81.93       75.35     17.83 o 
  -8   5   3       80.78       83.80      8.43 o 
  -7   5   3       93.69       83.06      8.43 o 
  -6   5   3      140.05      155.71      6.35 o 
  -5   5   3      177.99      190.12     13.26 o 
  -4   5   3     1033.11     1040.03     18.67 o 
  -3   5   3      434.64      429.72     19.88 o 
  -2   5   3        5.37        4.22      7.83 o 
  -1   5   3     2553.53     2382.60     35.40 o 
   0   5   3     5488.11     5448.21    132.56 o 
   1   5   3      662.15      612.41     12.22 o 
   2   5   3      202.40      245.03      9.04 o 
   3   5   3     1632.08     1632.24     78.94 o 
   4   5   3      495.28      451.98     15.67 o 
   5   5   3     1330.41     1314.69     21.86 o 
   6   5   3     1504.63     1577.85     24.80 o 
   7   5   3      207.62      206.02     10.93 o 
   8   5   3      351.52      326.22     12.70 o 
   9   5   3      134.02      140.98     33.74 o 
  10   5   3      139.58      109.51     35.54 o 
 -11   6   3      347.30      215.70     50.61 o 
 -10   6   3       37.60       16.40     26.97 o 
  -9   6   3       76.08       83.16     40.97 o 
  -8   6   3      551.49      558.69     48.21 o 
  -7   6   3        5.25       -6.03      6.03 o 
  -6   6   3     1069.76     1076.89     36.75 o 
  -5   6   3     1085.95     1094.84     48.20 o 
  -4   6   3      169.86      158.46      5.49 o 
  -3   6   3      105.65      117.11      5.49 o 
  -2   6   3      752.63      766.08     14.04 o 
  -1   6   3     2626.31     2465.49     56.03 o 
   0   6   3      792.92      790.25     25.90 o 
   1   6   3     1730.96     1699.58     24.45 o 
   2   6   3      182.73      194.56      6.35 o 
   3   6   3      173.18      156.66      6.47 o 
   4   6   3      161.70      174.34      7.29 o 
   5   6   3      202.05      184.57     10.24 o 
   6   6   3        2.83        8.58      6.63 o 
   7   6   3      498.35      454.31     18.08 o 
   8   6   3       20.54       26.65     14.46 o 
   9   6   3       22.41       31.34     32.53 o 
  10   6   3       41.26       69.90     33.74 o 
 -11   7   3      187.90      171.27     34.81 o 
 -10   7   3        3.02      -12.39     37.95 o 
  -9   7   3      141.86      133.77     28.92 o 
  -8   7   3       16.69       29.37      7.84 o 
  -7   7   3      184.90      190.21      7.55 o 
  -6   7   3       67.14       68.47      9.64 o 
  -5   7   3        6.47       -1.21      3.41 o 
  -4   7   3     1699.29     1838.30     68.69 o 
  -3   7   3     2044.44     1934.49     29.52 o 
  -2   7   3      136.37      160.90      5.49 o 
  -1   7   3     6344.46     6483.65    168.72 o 
   0   7   3     1119.67     1004.54     17.46 o 
   1   7   3     3635.33     3634.96     49.07 o 
   2   7   3     1339.02     1482.24     45.19 o 
   3   7   3     2989.15     3061.12    116.29 o 
   4   7   3      454.17      452.79     10.39 o 
   5   7   3       33.64       22.97      6.35 o 
   6   7   3       88.54       69.52      7.12 o 
   7   7   3      197.76      197.64     13.26 o 
   8   7   3        0.23        3.49      8.06 o 
   9   7   3        0.69       13.26     26.50 o 
  10   7   3       10.14       18.08     30.13 o 
 -11   8   3      121.45       27.07     35.95 o 
 -10   8   3       33.20       55.75     36.52 o 
  -9   8   3        3.57       49.40     40.97 o 
  -8   8   3      331.49      368.25     42.17 o 
  -7   8   3       11.59       12.86      7.83 o 
  -6   8   3      852.51      960.68     18.43 o 
  -5   8   3      304.83      335.11      8.92 o 
  -4   8   3      850.83      927.43     16.60 o 
  -3   8   3      116.18      138.76      6.66 o 
  -2   8   3     7020.42     7273.90    101.23 o 
  -1   8   3     2286.47     2276.11     37.36 o 
   0   8   3     1465.65     1550.43     25.57 o 
   1   8   3      112.04       93.05      7.53 o 
   2   8   3       70.68       74.35      5.42 o 
   3   8   3      830.81      902.32     16.89 o 
   4   8   3      155.87      171.69      9.04 o 
   5   8   3      543.78      599.71     13.32 o 
   6   8   3      503.53      499.00     22.29 o 
   7   8   3      456.21      481.76     50.01 o 
   8   8   3        1.58        9.63     21.69 o 
   9   8   3        0.21        9.63     22.90 o 
  10   8   3       96.72       93.42     18.73 o 
 -10   9   3        7.53       51.72     31.94 o 
  -9   9   3       20.09       16.08      9.38 o 
  -8   9   3       17.56        8.16      8.08 o 
  -7   9   3        0.03      -17.28     22.29 o 
  -6   9   3      412.09      446.62     11.86 o 
  -5   9   3     1397.98     1452.83     25.91 o 
  -4   9   3        7.58       20.55      5.12 o 
  -3   9   3       12.18        9.64      5.12 o 
  -2   9   3        7.73        7.23      8.43 o 
  -1   9   3     1556.94     1562.23     28.32 o 
   0   9   3        5.58       10.29      5.49 o 
   1   9   3     4716.35     4903.13    142.19 o 
   2   9   3       24.80       14.56      4.91 o 
   3   9   3     1127.01     1080.06     53.62 o 
   4   9   3      153.62      193.77     10.84 o 
   5   9   3        2.82        7.89      8.43 o 
   6   9   3       69.36       50.70     13.25 o 
   7   9   3      190.07      154.25     24.10 o 
   8   9   3      179.21      165.09     18.08 o 
   9   9   3      120.55      120.51     36.16 o 
 -10  10   3       84.57       64.36     32.08 o 
  -9  10   3      109.00      106.15     14.82 o 
  -8  10   3      482.48      528.73     58.45 o 
  -7  10   3     1337.87     1314.87     26.07 o 
  -6  10   3      364.75      340.81     11.57 o 
  -5  10   3        8.52       14.46      5.97 o 
  -4  10   3     2039.52     2066.02     30.17 o 
  -3  10   3       18.87       17.24      5.49 o 
  -2  10   3     1827.82     1789.85     27.45 o 
  -1  10   3      648.49      718.54     50.62 o 
   0  10   3      130.55      151.25      8.06 o 
   1  10   3        1.41        2.88      7.23 o 
   2  10   3      410.95      427.89     25.91 o 
   3  10   3      154.59      147.79      8.39 o 
   4  10   3      190.77      188.80      8.50 o 
   5  10   3      263.03      246.46      9.45 o 
   6  10   3       64.63       58.86     16.27 o 
   7  10   3      111.85       87.98     24.10 o 
   8  10   3       38.14       50.61     18.08 o 
   9  10   3      254.77      209.67     37.35 o 
 -10  11   3        1.71       37.09     33.87 o 
  -9  11   3       28.13       13.63     16.87 o 
  -8  11   3       26.89       19.87     25.30 o 
  -7  11   3      159.63      141.01     11.30 o 
  -6  11   3      207.96      168.60     11.31 o 
  -5  11   3      316.46      326.69     10.98 o 
  -4  11   3      348.85      375.33     16.87 o 
  -3  11   3     2402.64     2336.90     34.31 o 
  -2  11   3      541.30      602.86     13.02 o 
  -1  11   3      683.89      705.86     29.52 o 
   0  11   3       14.16       20.33      6.35 o 
   1  11   3       18.53       -3.76      6.92 o 
   2  11   3       43.23       35.88      7.67 o 
   3  11   3       74.68       67.89      7.20 o 
   4  11   3       91.33      102.31      8.06 o 
   5  11   3     1467.45     1508.17     25.25 o 
   6  11   3       30.07       30.76      8.21 o 
   7  11   3       82.09       73.51     22.90 o 
   8  11   3       56.55       32.53     15.66 o 
   9  11   3       89.10      156.66     20.48 o 
 -10  12   3      327.45      304.35     39.37 o 
  -9  12   3       49.47       36.63     15.78 o 
  -8  12   3      255.41      242.78     20.37 o 
  -7  12   3       62.27       91.58     12.05 o 
  -6  12   3       17.93       37.35     10.84 o 
  -5  12   3      674.53      676.50     40.37 o 
  -4  12   3      783.81      798.00     25.91 o 
  -3  12   3      220.56      243.01      9.26 o 
  -2  12   3       94.36       76.33      6.92 o 
  -1  12   3      722.37      676.68     15.75 o 
   0  12   3       58.16       53.46      7.67 o 
   1  12   3      323.80      316.58      9.12 o 
   2  12   3      368.55      349.23     16.87 o 
   3  12   3      256.97      272.06     22.90 o 
   4  12   3       45.08       66.71      9.04 o 
   5  12   3       35.06       41.25      9.12 o 
   6  12   3        5.15       -1.83     10.43 o 
   7  12   3        0.57       -8.44     20.48 o 
   8  12   3       15.01       30.13     20.48 o 
   9  12   3       13.14       27.71     24.10 o 
 -10  13   3      199.48      237.98     42.60 o 
  -9  13   3        0.67        6.84     18.85 o 
  -8  13   3       38.82       28.41     15.53 o 
  -7  13   3      141.57      115.69     14.45 o 
  -6  13   3      365.96      349.13     16.24 o 
  -5  13   3        2.55        0.47     10.25 o 
  -4  13   3       43.38       52.37     15.07 o 
  -3  13   3        4.46        0.60      7.67 o 
  -2  13   3       19.58       26.00      6.81 o 
  -1  13   3       28.07       27.73     16.27 o 
   0  13   3     2791.87     2908.31     47.61 o 
   1  13   3      163.75      183.75      7.43 o 
   2  13   3      212.13      228.39     16.27 o 
   3  13   3     1047.55     1124.43     39.77 o 
   4  13   3       50.99       74.79     15.67 o 
   5  13   3     1114.23     1152.78     40.37 o 
   6  13   3        0.56       18.00     12.70 o 
   7  13   3        0.80      -24.10     33.74 o 
   8  13   3        4.34       24.10     24.10 o 
   9  13   3       32.67       44.58     25.31 o 
 -10  14   3      174.96      199.36     43.88 o 
  -9  14   3        7.85       12.15     17.84 o 
  -8  14   3      162.23      180.92     20.49 o 
  -7  14   3      160.88      145.82     16.87 o 
  -6  14   3      496.37      445.12     23.49 o 
  -5  14   3        0.12        4.00     10.62 o 
  -4  14   3        6.43        7.06      8.92 o 
  -3  14   3        1.68        5.64      8.06 o 
  -2  14   3     1304.07     1352.69     27.72 o 
  -1  14   3      138.80      149.87     15.66 o 
   0  14   3     3635.98     3812.79     58.78 o 
   1  14   3       40.16       28.12      8.43 o 
   2  14   3       32.12       24.75      6.47 o 
   3  14   3      601.56      656.50     69.90 o 
   4  14   3      310.45      317.61     13.82 o 
   5  14   3       38.14       34.76     10.22 o 
   6  14   3       14.40       36.16     21.69 o 
   7  14   3        2.16        2.42     31.34 o 
   8  14   3        4.12      -10.84     26.50 o 
   9  14   3       14.70       10.84     24.10 o 
 -10  15   3       33.87       20.33     29.68 o 
  -9  15   3       76.07      100.75     22.50 o 
  -8  15   3       71.68       87.98     24.10 o 
  -7  15   3       96.12      115.69     21.69 o 
  -6  15   3      480.97      440.52     20.95 o 
  -5  15   3      113.84      103.84      9.77 o 
  -4  15   3      466.37      477.66     15.83 o 
  -3  15   3      262.32      247.31     13.02 o 
  -2  15   3      162.59      174.81     15.66 o 
  -1  15   3      176.81      157.99     14.46 o 
   0  15   3      867.56      811.09     19.54 o 
   1  15   3       19.87       27.42      6.57 o 
   2  15   3      622.42      605.76     38.57 o 
   3  15   3      750.78      750.58     54.24 o 
   4  15   3       21.93       25.81     10.12 o 
   5  15   3      628.41      623.76     18.04 o 
   6  15   3       10.88       50.61     30.13 o 
   7  15   3      489.51      441.05     32.53 o 
   8  15   3       11.41      -21.69     21.69 o 
   9  15   3       87.04       98.82     39.77 o 
  -9  16   3       27.72       43.93     24.44 o 
  -8  16   3      419.54      420.57     34.95 o 
  -7  16   3     1894.83     1832.89     65.08 o 
  -6  16   3     1137.75     1204.51    103.03 o 
  -5  16   3     1494.81     1542.74     30.93 o 
  -4  16   3      169.91      201.21     23.50 o 
  -3  16   3     1793.97     1798.02     36.52 o 
  -2  16   3       82.02       79.86     12.16 o 
  -1  16   3      638.04      638.89     30.74 o 
   0  16   3       57.33       39.19     10.62 o 
   1  16   3      342.38      337.69     11.57 o 
   2  16   3      149.37      160.71     18.67 o 
   3  16   3       12.59        8.40     13.02 o 
   4  16   3      109.75       86.98     11.48 o 
   5  16   3       42.13       17.24     16.27 o 
   6  16   3       34.93       57.84     25.31 o 
   7  16   3       44.63       19.29     39.77 o 
   8  16   3      488.00      531.43     44.58 o 
  -9  17   3        0.78      -13.60     69.28 o 
  -8  17   3        3.94       25.31     24.10 o 
  -7  17   3       84.26       55.43     24.10 o 
  -6  17   3       17.51       23.11     13.48 o 
  -5  17   3      231.47      208.64     19.88 o 
  -4  17   3     1022.21      956.32     23.68 o 
  -3  17   3      918.92      945.93     22.74 o 
  -2  17   3     2269.40     2384.60     79.53 o 
  -1  17   3      752.85      737.63     45.19 o 
   0  17   3      266.54      263.11     21.08 o 
   1  17   3      526.28      567.35     24.10 o 
   2  17   3        7.70       12.38      7.12 o 
   3  17   3       68.57       92.81     17.47 o 
   4  17   3      542.46      553.43     33.75 o 
   5  17   3      319.86      349.42     22.90 o 
   6  17   3      379.25      379.60     28.92 o 
   7  17   3      311.70      349.47     31.34 o 
   8  17   3      109.71      113.27     30.13 o 
  -9  18   3      145.00       95.99     24.26 o 
  -8  18   3       14.52       -2.42     22.90 o 
  -7  18   3      116.57      100.03     22.90 o 
  -6  18   3        3.19       -3.61     19.29 o 
  -5  18   3       63.49       51.46     14.85 o 
  -4  18   3      234.49      202.99     12.40 o 
  -3  18   3       73.86       85.87     18.08 o 
  -2  18   3       11.34       22.74     28.32 o 
  -1  18   3      111.90      146.07     30.13 o 
   0  18   3        0.04       -6.93     15.26 o 
   1  18   3      101.03       99.96     21.09 o 
   2  18   3      202.34      191.09     12.03 o 
   3  18   3        1.78       21.37     12.70 o 
   4  18   3      178.78      138.86     14.41 o 
   5  18   3       48.19       25.70     13.36 o 
   6  18   3        7.47      -21.69     33.74 o 
   7  18   3       60.34       81.95     30.13 o 
   8  18   3       88.28       62.66     33.74 o 
  -9  19   3        0.14       13.26     26.50 o 
  -8  19   3       10.42      -25.31     25.31 o 
  -7  19   3       52.86       51.82     22.90 o 
  -6  19   3        4.92       10.84     20.48 o 
  -5  19   3       55.91       24.67     14.11 o 
  -4  19   3      392.84      399.58     17.46 o 
  -3  19   3      109.38       95.51     13.02 o 
  -2  19   3      507.03      525.14     28.32 o 
  -1  19   3       59.26       47.98     19.98 o 
   0  19   3      211.87      219.06     19.88 o 
   1  19   3      598.96      609.32     21.12 o 
   2  19   3      566.61      547.05     18.49 o 
   3  19   3        4.97       -9.27     12.93 o 
   4  19   3     2271.36     2407.30     55.38 o 
   5  19   3        0.27       32.23     16.98 o 
   6  19   3      316.47      261.49     44.58 o 
   7  19   3        0.25       34.95     31.34 o 
   8  19   3       17.44       26.50     32.53 o 
  -9  20   3      336.91      489.26     55.43 o 
  -8  20   3       97.62       57.84     33.74 o 
  -7  20   3       14.44       21.69     27.71 o 
  -6  20   3        6.58       39.77     26.50 o 
  -5  20   3       13.27        9.53     16.06 o 
  -4  20   3      238.02      250.54     25.30 o 
  -3  20   3      556.35      588.35     55.43 o 
  -2  20   3        1.21        4.99     17.47 o 
  -1  20   3     1918.09     1930.12     52.81 o 
   0  20   3       35.03       -3.98     16.94 o 
   1  20   3      390.69      427.02     32.54 o 
   2  20   3      132.11       94.08     13.86 o 
   3  20   3       81.16       93.56     13.48 o 
   4  20   3        1.00       -1.07     39.77 o 
   5  20   3        7.77       18.08     25.31 o 
   6  20   3        2.11      -16.87     19.29 o 
   7  20   3        5.17      -31.34     31.34 o 
  -8  21   3       23.36       -8.44     30.13 o 
  -7  21   3       82.34       30.13     30.13 o 
  -6  21   3        0.87        9.63     26.50 o 
  -5  21   3       90.76       67.48     21.69 o 
  -4  21   3       40.73       45.94     41.58 o 
  -3  21   3      328.15      277.42     31.33 o 
  -2  21   3       23.04       26.26     18.31 o 
  -1  21   3      342.96      282.60     22.96 o 
   0  21   3       74.53       42.52     21.69 o 
   1  21   3      195.67      214.86     32.54 o 
   2  21   3       19.77       17.84     13.86 o 
   3  21   3       59.04       39.23     17.47 o 
   4  21   3      298.29      308.49     48.21 o 
   5  21   3       82.71       87.98     22.90 o 
   6  21   3      140.64      116.90     32.53 o 
   7  21   3       38.90       34.95     33.74 o 
  -8  22   3       43.77        7.23     34.95 o 
  -7  22   3      252.48      309.70     39.77 o 
  -6  22   3      173.97      156.66     31.34 o 
  -5  22   3      260.88      286.80     27.71 o 
  -4  22   3       48.19       60.24     24.10 o 
  -3  22   3       13.56       24.10     15.09 o 
  -2  22   3       50.65       50.97     20.25 o 
  -1  22   3       84.84       69.89     19.05 o 
   0  22   3       18.81       -2.36     26.51 o 
   1  22   3        0.04        7.62     18.43 o 
   2  22   3       25.07       17.94     11.96 o 
   3  22   3      120.08      103.38     37.96 o 
   4  22   3       14.35        4.82     21.69 o 
   5  22   3        9.90       13.26     28.92 o 
   6  22   3      188.51      175.93     31.34 o 
   7  22   3        4.47       28.92     51.82 o 
  -8  23   3       28.95       34.95     49.40 o 
  -7  23   3       18.20       16.87     33.74 o 
  -6  23   3       52.63       24.10     25.31 o 
  -5  23   3        0.98       -8.44     25.31 o 
  -4  23   3       22.39      -30.13     30.13 o 
  -3  23   3        5.38       18.08     19.29 o 
  -2  23   3      125.95      148.20     39.77 o 
  -1  23   3       11.22       19.00     17.96 o 
   0  23   3      124.81      172.49     27.72 o 
   1  23   3       92.47       93.77     24.10 o 
   2  23   3      121.29      116.95     48.20 o 
   3  23   3      161.04      198.53     25.86 o 
   4  23   3       81.99       81.08     28.93 o 
   5  23   3        7.59       65.08     38.56 o 
   6  23   3      109.18      160.27     31.34 o 
   7  23   3       33.37       56.64     51.82 o 
  -7  24   3       82.35       83.16     39.77 o 
  -6  24   3      353.43      333.81     34.95 o 
  -5  24   3      354.34      319.34     31.34 o 
  -4  24   3       98.59       84.35     22.90 o 
  -3  24   3      246.56      234.99     25.31 o 
  -2  24   3        4.92       -2.42     33.74 o 
  -1  24   3      173.67      157.85     23.81 o 
   0  24   3      279.23      281.29     23.87 o 
   1  24   3      308.33      273.54     54.24 o 
   2  24   3        0.09       -3.80     18.19 o 
   3  24   3       13.11        3.78     23.33 o 
   4  24   3        4.49       31.34     48.21 o 
   5  24   3       50.88       80.74     30.13 o 
   6  24   3       12.81       13.26     34.95 o 
  -7  25   3       18.73        1.21     30.13 o 
  -6  25   3       61.23       54.24     30.13 o 
  -5  25   3        0.16       -3.61     25.31 o 
  -4  25   3       42.40       49.40     25.31 o 
  -3  25   3      215.58      222.93     26.50 o 
  -2  25   3      168.74      178.35     31.34 o 
  -1  25   3       29.72       43.37     28.92 o 
   0  25   3     1152.22     1136.76     60.25 o 
   1  25   3       52.87       56.64     30.13 o 
   2  25   3      455.74      394.79     30.40 o 
   3  25   3      110.56       61.45     36.16 o 
   4  25   3       35.97       53.03     37.35 o 
   5  25   3        0.03      -15.66     26.50 o 
   6  25   3       61.14       32.53     57.84 o 
  -6  26   3       65.85       28.92     31.34 o 
  -5  26   3       40.93       37.35     27.71 o 
  -4  26   3       46.79       73.51     27.71 o 
  -3  26   3        0.19        2.42     21.69 o 
  -2  26   3       50.02       10.84     37.35 o 
  -1  26   3       17.23       -1.21     36.16 o 
   0  26   3      376.19      384.42     45.79 o 
   1  26   3       86.09      137.38     39.77 o 
   2  26   3       11.96       71.11     31.34 o 
   3  26   3      272.21      269.94     44.58 o 
   4  26   3       20.35      104.85     61.45 o 
   5  26   3       23.49       40.97     38.56 o 
  -6  27   3      263.50      247.04     39.77 o 
  -5  27   3        1.83       12.05     33.74 o 
  -4  27   3       15.41       50.61     26.50 o 
  -3  27   3        0.64        6.03     22.90 o 
  -2  27   3        3.47      -36.16     39.77 o 
  -1  27   3        0.72        8.44     40.97 o 
   0  27   3      140.51      194.01     43.37 o 
   1  27   3       56.09      118.09     43.37 o 
   2  27   3       35.59       57.84     43.37 o 
   3  27   3      159.30      178.35     37.35 o 
   4  27   3       74.56       24.10     61.45 o 
   5  27   3      130.77       54.24     60.24 o 
  -5  28   3       27.89      -10.84     45.79 o 
  -4  28   3       44.10       61.45     31.34 o 
  -3  28   3       33.98       19.29     30.13 o 
  -2  28   3      152.11      149.43     39.77 o 
  -1  28   3      219.62      243.43     40.97 o 
   0  28   3        3.59       55.43     36.16 o 
   1  28   3      203.65      219.33     34.95 o 
   2  28   3       61.68      124.12     44.58 o 
   3  28   3        8.56       45.79     45.79 o 
   4  28   3        6.46      -49.40     66.27 o 
  -5  29   3        4.19       21.34     32.50 o 
  -4  29   3       62.05       74.71     38.56 o 
  -3  29   3      149.65      206.06     33.74 o 
  -2  29   3       11.17       27.71     40.97 o 
  -1  29   3       39.38       27.71     38.56 o 
   0  29   3       45.89       30.13     39.77 o 
   1  29   3       20.28      -45.79     47.00 o 
   2  29   3       45.21       85.56     47.00 o 
   3  29   3        4.03      -32.53     32.53 o 
   4  29   3      173.70      167.24     27.05 o 
  -4  30   3       24.99       16.87     49.40 o 
  -3  30   3        0.13       -1.21     38.56 o 
  -2  30   3      250.49      271.14     55.43 o 
  -1  30   3       19.54       42.18     39.77 o 
   0  30   3       39.48      -12.05     49.40 o 
   1  30   3      164.90      197.64     51.82 o 
   2  30   3       98.63       98.82     42.18 o 
   3  30   3        2.16       44.18     35.23 o 
  -3  31   3      145.60      149.43     60.24 o 
  -2  31   3       55.16      172.32     56.64 o 
  -1  31   3      280.10      416.95     56.64 o 
   0  31   3       84.38       48.21     40.97 o 
   1  31   3      188.26      231.38     49.40 o 
   2  31   3        7.68       -1.21     51.82 o 
  -8   0   4        4.17       -2.42      2.42 o 
  -6   0   4      162.26      156.66      9.63 o 
  -4   0   4     1607.77     1518.37     32.53 o 
  -2   0   4     5439.01     6087.98    125.32 o 
   0   0   4     5035.34     4976.90    120.51 o 
   2   0   4      412.57      384.42     14.45 o 
   4   0   4       48.45       45.79      9.63 o 
   6   0   4       12.54       10.84      8.44 o 
   8   0   4       71.60       74.71     16.87 o 
 -11   1   4        2.21       38.56     37.35 o 
 -10   1   4       58.44       33.74     33.74 o 
  -9   1   4      560.33      491.01     48.21 o 
  -8   1   4      312.71      310.68     15.07 o 
  -7   1   4      214.39      216.35      6.81 o 
  -6   1   4      219.16      247.74      7.53 o 
  -5   1   4        4.74        3.72      5.42 o 
  -4   1   4      169.97      165.31      6.03 o 
  -3   1   4     1052.77     1089.38     37.96 o 
  -2   1   4      224.13      235.30      8.43 o 
  -1   1   4      294.50      288.09     11.07 o 
   0   1   4      118.65      122.03      7.20 o 
   1   1   4     1965.66     1892.51     33.45 o 
   2   1   4       94.35      103.13      8.43 o 
   3   1   4        1.48       12.33      5.49 o 
   4   1   4      146.75      138.86      7.53 o 
   5   1   4      482.94      509.61     26.51 o 
   6   1   4      656.60      631.49     17.47 o 
   7   1   4     1413.08     1479.21     35.79 o 
   8   1   4       26.12       19.28     12.65 o 
   9   1   4      134.37      127.98     30.12 o 
 -11   2   4       16.19       26.70     32.11 o 
 -10   2   4       98.85       80.58     30.40 o 
  -9   2   4        2.01        8.22     22.50 o 
  -8   2   4      178.25      192.83      9.63 o 
  -7   2   4       66.20       64.09      5.49 o 
  -6   2   4       54.39       56.57      5.49 o 
  -5   2   4      976.73     1008.15     16.12 o 
  -4   2   4      598.13      567.25     11.57 o 
  -3   2   4      508.58      570.07     11.29 o 
  -2   2   4       86.82       96.04      5.97 o 
  -1   2   4      324.47      300.82      9.55 o 
   0   2   4       11.28        5.19      5.11 o 
   1   2   4      643.86      633.09     14.71 o 
   2   2   4     3361.24     3270.45     51.54 o 
   3   2   4       75.47       76.53      5.97 o 
   4   2   4      845.26      801.58     15.75 o 
   5   2   4      436.95      409.23     11.84 o 
   6   2   4      103.61       93.40      7.67 o 
   7   2   4       41.85       33.14     11.07 o 
   8   2   4       83.80      103.31     16.27 o 
   9   2   4       58.55       -2.42     31.34 o 
 -11   3   4      784.70      656.77     74.71 o 
 -10   3   4       80.63       45.09     24.67 o 
  -9   3   4      686.74      631.81     42.60 o 
  -8   3   4      200.22      183.11     27.72 o 
  -7   3   4      579.99      583.60     12.70 o 
  -6   3   4      405.88      401.03     10.62 o 
  -5   3   4       32.39       43.99      5.12 o 
  -4   3   4      122.97      138.75      5.97 o 
  -3   3   4      148.19      185.08     12.66 o 
  -2   3   4      214.50      232.05      7.67 o 
  -1   3   4       12.56       12.72      4.82 o 
   0   3   4     1040.21     1024.42     23.33 o 
   1   3   4      202.05      173.42      7.43 o 
   2   3   4     1697.93     1847.44     35.55 o 
   3   3   4       43.38       32.95      5.49 o 
   4   3   4     1123.98     1183.07     20.49 o 
   5   3   4      311.32      297.46     10.12 o 
   6   3   4        0.22        6.85     11.45 o 
   7   3   4      147.58      130.86     11.93 o 
   8   3   4      263.62      277.73     14.89 o 
   9   3   4       29.37       27.71     33.74 o 
 -11   4   4      113.05       15.66     59.05 o 
 -10   4   4      197.49      206.06     54.24 o 
  -9   4   4      110.17       67.48     44.58 o 
  -8   4   4      428.25      415.05     24.10 o 
  -7   4   4      723.14      778.69     26.50 o 
  -6   4   4      793.73      817.91     15.75 o 
  -5   4   4      888.64      875.76     14.04 o 
  -4   4   4     3193.04     3222.78     81.94 o 
  -3   4   4      327.90      353.12     15.07 o 
  -2   4   4     1310.02     1297.06     20.76 o 
  -1   4   4      316.79      333.57      8.52 o 
   0   4   4        4.88       11.74      6.66 o 
   1   4   4      431.14      397.03     19.28 o 
   2   4   4      971.79      849.83     35.54 o 
   3   4   4      431.39      442.01      9.81 o 
   4   4   4      301.87      277.47     17.47 o 
   5   4   4        6.77        1.58      7.84 o 
   6   4   4        2.82        7.87     10.84 o 
   7   4   4      326.73      331.49     16.47 o 
   8   4   4       26.22       28.54     10.62 o 
   9   4   4       31.66       31.34     33.74 o 
 -11   5   4       51.79        6.03     37.35 o 
 -10   5   4      454.82      402.49     62.66 o 
  -9   5   4       12.36      -21.69     25.31 o 
  -8   5   4      406.49      413.23     27.72 o 
  -7   5   4      654.65      659.74     57.24 o 
  -6   5   4      844.26      824.54     15.75 o 
  -5   5   4       99.32      112.70      5.97 o 
  -4   5   4      192.39      209.58     10.25 o 
  -3   5   4      305.32      269.56      7.20 o 
  -2   5   4     2876.27     3040.49     54.23 o 
  -1   5   4      458.73      426.41     10.22 o 
   0   5   4       15.42       20.49      5.97 o 
   1   5   4       64.36       68.77      6.81 o 
   2   5   4      111.91      104.63      8.39 o 
   3   5   4      479.39      467.14     11.62 o 
   4   5   4      570.36      622.27     37.36 o 
   5   5   4        8.43       13.61      6.35 o 
   6   5   4        1.80       10.84     10.84 o 
   7   5   4       32.43       14.45     14.45 o 
   8   5   4       69.64       77.39     12.70 o 
   9   5   4      344.94      284.39     42.18 o 
 -11   6   4       33.63      -36.16     36.16 o 
 -10   6   4        6.39       -2.42     50.61 o 
  -9   6   4       89.04       85.60     33.14 o 
  -8   6   4        0.03        0.09      5.40 o 
  -7   6   4       35.55       32.40      6.35 o 
  -6   6   4     1209.35     1224.51     20.45 o 
  -5   6   4       59.98       51.86      5.49 o 
  -4   6   4       47.96       48.73      4.91 o 
  -3   6   4     2281.96     2308.95     69.29 o 
  -2   6   4       33.11       16.14      6.02 o 
  -1   6   4     2219.51     2205.97     48.54 o 
   0   6   4       34.22       14.70      6.35 o 
   1   6   4      760.37      721.50     17.65 o 
   2   6   4      351.58      378.58     11.45 o 
   3   6   4      276.29      261.24     11.45 o 
   4   6   4       71.83       72.79      7.29 o 
   5   6   4      195.44      197.45     10.25 o 
   6   6   4        1.98       -6.37     10.25 o 
   7   6   4      106.62      104.85     15.66 o 
   8   6   4      293.85      286.30     22.90 o 
   9   6   4        7.16       -4.82     33.74 o 
 -11   7   4       50.74       18.29     35.21 o 
 -10   7   4       36.88        6.03     49.40 o 
  -9   7   4       28.75       41.69     35.55 o 
  -8   7   4      119.63      140.05     27.72 o 
  -7   7   4      116.79      117.71      7.53 o 
  -6   7   4       53.85       54.36      8.43 o 
  -5   7   4      158.73      158.73      7.20 o 
  -4   7   4        0.02        0.87      4.63 o 
  -3   7   4     3657.85     3939.43     53.03 o 
  -2   7   4      844.55      889.72     45.19 o 
  -1   7   4      653.37      708.29     14.23 o 
   0   7   4      134.83      124.76      7.79 o 
   1   7   4        4.76        3.43      8.43 o 
   2   7   4       17.37        4.98      4.53 o 
   3   7   4      924.15      920.39     25.31 o 
   4   7   4       47.00       43.53      6.47 o 
   5   7   4       20.06       27.33      7.43 o 
   6   7   4      826.30      871.40     18.60 o 
   7   7   4       93.69       86.77     14.45 o 
   8   7   4      487.53      554.18     21.42 o 
   9   7   4      362.63      388.02     37.35 o 
 -10   8   4        0.24        0.24     26.98 o 
  -9   8   4      396.46      461.37     72.30 o 
  -8   8   4        1.70       25.16     12.69 o 
  -7   8   4      174.80      166.15     12.04 o 
  -6   8   4      591.03      587.92     13.55 o 
  -5   8   4      559.51      525.00     18.68 o 
  -4   8   4       31.85       27.01      5.12 o 
  -3   8   4      879.37      793.47     25.91 o 
  -2   8   4      362.42      338.87      8.92 o 
  -1   8   4       24.57       35.31      5.27 o 
   0   8   4      303.47      291.37     10.12 o 
   1   8   4        1.69       16.48      4.82 o 
   2   8   4       33.65       42.61      7.83 o 
   3   8   4      215.38      219.79     17.47 o 
   4   8   4      537.93      550.05     24.10 o 
   5   8   4      287.30      275.31     10.53 o 
   6   8   4      596.11      637.15     24.70 o 
   7   8   4      206.83      218.12     19.29 o 
   8   8   4        2.19       19.29     24.10 o 
   9   8   4       16.01       43.37     36.16 o 
 -10   9   4      338.52      335.80     54.23 o 
  -9   9   4       31.12       38.71     15.06 o 
  -8   9   4     1327.05     1204.65     67.48 o 
  -7   9   4      353.20      355.49     35.55 o 
  -6   9   4       23.85       24.24      7.83 o 
  -5   9   4     1402.97     1341.97     21.72 o 
  -4   9   4      308.84      319.25      9.77 o 
  -3   9   4       25.40       23.30      7.84 o 
  -2   9   4       28.45       30.02      6.03 o 
  -1   9   4      549.00      618.53     13.32 o 
   0   9   4      445.41      518.36     13.86 o 
   1   9   4       14.91       19.58      4.40 o 
   2   9   4       83.78       99.24     12.05 o 
   3   9   4      137.73      142.16      7.65 o 
   4   9   4      151.08      155.33      8.37 o 
   5   9   4      150.71      142.32     16.27 o 
   6   9   4      774.11      794.30     19.15 o 
   7   9   4      155.15      132.56     18.08 o 
   8   9   4      259.45      226.56     31.34 o 
   9   9   4       32.12       83.16     37.35 o 
 -10  10   4        9.87      -10.09     37.00 o 
  -9  10   4      221.17      209.90     36.75 o 
  -8  10   4      125.38      102.56     16.37 o 
  -7  10   4        0.65       -5.33      9.63 o 
  -6  10   4      540.44      522.42     15.34 o 
  -5  10   4      123.25      123.10      8.52 o 
  -4  10   4      168.39      152.27      8.06 o 
  -3  10   4     1521.10     1404.46     24.75 o 
  -2  10   4      628.21      673.71     12.33 o 
  -1  10   4      539.92      503.89     11.45 o 
   0  10   4      771.49      828.35     18.31 o 
   1  10   4      993.64      942.45     17.33 o 
   2  10   4      803.00      847.60     21.09 o 
   3  10   4     1651.61     1734.31     28.06 o 
   4  10   4       83.07       66.99     23.50 o 
   5  10   4     1143.48     1213.12     77.73 o 
   6  10   4       68.43       60.04     17.47 o 
   7  10   4      230.48      303.67     21.69 o 
   8  10   4      112.49      120.51     31.34 o 
   9  10   4       74.77       -2.42     57.84 o 
 -10  11   4       49.55       19.92     38.09 o 
  -9  11   4        9.95       28.81     21.09 o 
  -8  11   4      425.62      421.39     34.95 o 
  -7  11   4      729.95      607.80     40.97 o 
  -6  11   4        3.90       -8.06      8.06 o 
  -5  11   4       98.07       85.98      9.81 o 
  -4  11   4        3.09        6.63      5.97 o 
  -3  11   4      115.46      120.78     10.24 o 
  -2  11   4      579.20      592.80     17.47 o 
  -1  11   4       48.74       46.83      4.01 o 
   0  11   4     3492.74     3620.08     56.04 o 
   1  11   4       83.66       90.79     16.27 o 
   2  11   4      839.17      873.34     17.60 o 
   3  11   4       26.23       20.74      9.04 o 
   4  11   4      102.22      134.28     17.47 o 
   5  11   4      128.13      147.77     21.09 o 
   6  11   4      410.22      421.76     20.48 o 
   7  11   4       18.54       33.74     18.08 o 
   8  11   4       56.75       56.64     30.13 o 
   9  11   4      195.96      168.72     27.71 o 
 -10  12   4       44.39        4.29     38.71 o 
  -9  12   4      162.04      191.40     22.74 o 
  -8  12   4       75.18       66.95     17.62 o 
  -7  12   4      616.50      608.47     39.16 o 
  -6  12   4      165.49      164.55     11.48 o 
  -5  12   4     1029.64     1085.36     43.38 o 
  -4  12   4       86.46       97.61      8.92 o 
  -3  12   4     2298.24     2306.87     35.17 o 
  -2  12   4      318.92      345.20      9.77 o 
  -1  12   4      287.37      257.71     13.25 o 
   0  12   4      921.77     1006.91     22.16 o 
   1  12   4      371.01      368.71     13.02 o 
   2  12   4      127.99      127.72      8.02 o 
   3  12   4      533.95      533.72     15.14 o 
   4  12   4      246.88      294.72     16.87 o 
   5  12   4       58.45       62.65     10.03 o 
   6  12   4      399.80      435.02     24.10 o 
   7  12   4       18.19       18.08     21.69 o 
   8  12   4       47.37       26.50     47.00 o 
   9  12   4       38.50       72.30     30.13 o 
 -10  13   4      141.87      164.92     72.91 o 
  -9  13   4       50.58       48.22     31.94 o 
  -8  13   4        2.48       10.75     17.45 o 
  -7  13   4      108.63       93.01     13.28 o 
  -6  13   4        1.57       13.47      9.77 o 
  -5  13   4       33.30       40.66     13.25 o 
  -4  13   4       14.47       19.34      8.92 o 
  -3  13   4     1900.63     2020.28     33.57 o 
  -2  13   4      761.47      803.51     17.65 o 
  -1  13   4       15.23       20.95      4.91 o 
   0  13   4      714.23      749.90     18.31 o 
   1  13   4      173.29      151.62     11.29 o 
   2  13   4       96.82      104.11     10.03 o 
   3  13   4       68.70       79.04     13.26 o 
   4  13   4       24.06       41.58     10.39 o 
   5  13   4        4.36       30.86     10.03 o 
   6  13   4      151.81      159.06     25.31 o 
   7  13   4        2.64      -24.10     25.31 o 
   8  13   4      191.56      191.61     27.71 o 
 -10  14   4       13.84       38.15     41.16 o 
  -9  14   4       30.15       22.04     18.75 o 
  -8  14   4       11.57       38.72     20.12 o 
  -7  14   4       69.58       64.79     17.67 o 
  -6  14   4       54.54       70.52     11.57 o 
  -5  14   4      802.91      805.49     21.10 o 
  -4  14   4      235.03      217.36     28.32 o 
  -3  14   4       56.22       78.42     10.69 o 
  -2  14   4      200.81      235.25     19.88 o 
  -1  14   4       48.81       44.06      9.38 o 
   0  14   4      277.69      262.71     12.78 o 
   1  14   4      102.15      123.21     19.88 o 
   2  14   4      585.00      615.06     33.74 o 
   3  14   4      726.22      781.33     19.84 o 
   4  14   4      420.09      370.38     20.49 o 
   5  14   4        4.96       -3.23     16.87 o 
   6  14   4       24.99       31.34     22.90 o 
   7  14   4        4.61       19.29     27.71 o 
   8  14   4        0.06      -16.87     24.10 o 
 -10  15   4      326.75      312.28     32.34 o 
  -9  15   4      209.81      226.50     45.20 o 
  -8  15   4        9.19       -6.62     17.35 o 
  -7  15   4        6.74       -7.47     43.98 o 
  -6  15   4      399.67      391.46     47.00 o 
  -5  15   4        5.64       -0.34     10.43 o 
  -4  15   4      412.88      381.05     15.60 o 
  -3  15   4       59.04       48.00      9.55 o 
  -2  15   4      469.00      495.88     18.19 o 
  -1  15   4      116.02      116.56     17.47 o 
   0  15   4      176.11      148.14     16.27 o 
   1  15   4      166.78      170.64     16.27 o 
   2  15   4      801.45      756.15     21.42 o 
   3  15   4      335.46      348.38     14.41 o 
   4  15   4      693.17      659.14     20.06 o 
   5  15   4       77.15       85.12     12.44 o 
   6  15   4        0.71      -14.45     15.66 o 
   7  15   4      530.58      544.69     48.21 o 
   8  15   4      222.10      278.36     37.35 o 
  -9  16   4        3.93      -12.37     18.13 o 
  -8  16   4        2.02       20.24     18.23 o 
  -7  16   4        6.72       16.82     19.52 o 
  -6  16   4       23.69        8.23     11.84 o 
  -5  16   4      441.44      411.50     37.36 o 
  -4  16   4        3.11        4.29      9.55 o 
  -3  16   4       57.54       65.02     10.03 o 
  -2  16   4       96.86       89.00     15.07 o 
  -1  16   4     1677.72     1764.73     72.90 o 
   0  16   4      816.02      781.90     18.60 o 
   1  16   4      899.13      949.21     26.37 o 
   2  16   4       41.85       41.67     18.08 o 
   3  16   4        9.59        6.84     15.07 o 
   4  16   4        2.80       -3.17     21.08 o 
   5  16   4       44.07       40.80     18.67 o 
   6  16   4        6.35       -1.21     27.71 o 
   7  16   4       56.19       69.90     44.58 o 
   8  16   4      124.63      136.17     34.95 o 
  -9  17   4      323.83      408.19     31.43 o 
  -8  17   4       35.39        5.23     20.48 o 
  -7  17   4        7.69       22.46     18.52 o 
  -6  17   4      143.19      117.85     16.87 o 
  -5  17   4       69.91       60.46     10.98 o 
  -4  17   4     1074.37     1063.82     26.05 o 
  -3  17   4     1469.47     1435.00     33.74 o 
  -2  17   4      549.60      527.32     18.23 o 
  -1  17   4        0.46      -12.93     12.93 o 
   0  17   4     1588.37     1634.70     40.97 o 
   1  17   4      958.66     1051.50     36.76 o 
   2  17   4       90.09       95.72     19.28 o 
   3  17   4      100.21      100.99     13.32 o 
   4  17   4      111.61      130.07     25.91 o 
   5  17   4       43.98       27.77     17.67 o 
   6  17   4        0.66       -1.21     24.10 o 
   7  17   4      100.45      137.38     48.21 o 
   8  17   4       22.85      -27.71     27.71 o 
  -9  18   4       30.18        5.02     30.08 o 
  -8  18   4      116.03      112.66     25.89 o 
  -7  18   4       54.99       73.51     26.50 o 
  -6  18   4       36.20       24.10     22.90 o 
  -5  18   4       14.16        6.29     13.86 o 
  -4  18   4      867.16      933.67     26.25 o 
  -3  18   4      100.76      105.21     13.13 o 
  -2  18   4      571.25      588.71     35.54 o 
  -1  18   4      686.05      691.81     51.21 o 
   0  18   4      741.35      805.74     42.17 o 
   1  18   4     1288.11     1255.67    107.85 o 
   2  18   4     1581.40     1508.94     61.45 o 
   3  18   4       22.69       21.09     17.90 o 
   4  18   4        6.23      -17.95     17.95 o 
   5  18   4       17.06       13.25     17.04 o 
   6  18   4       35.68       66.27     39.77 o 
   7  18   4       12.04       13.26     21.69 o 
  -9  19   4      111.60      128.87     57.24 o 
  -8  19   4      102.35       90.07     42.17 o 
  -7  19   4       48.46       74.71     28.92 o 
  -6  19   4        0.23      -18.08     18.08 o 
  -5  19   4       10.55        2.42     16.12 o 
  -4  19   4      249.61      216.49     18.08 o 
  -3  19   4     1161.60     1137.72     28.66 o 
  -2  19   4       95.68       85.11     24.71 o 
  -1  19   4       93.94      105.77     19.37 o 
   0  19   4       17.94       19.83     19.28 o 
   1  19   4      386.85      349.77     15.67 o 
   2  19   4      285.61      263.77     22.05 o 
   3  19   4      557.38      558.09     30.13 o 
   4  19   4       96.76       74.65     23.50 o 
   5  19   4       59.81       55.52     22.90 o 
   6  19   4      393.44      401.29     32.53 o 
   7  19   4       27.41       54.24     48.21 o 
  -8  20   4       27.68        6.38     29.52 o 
  -7  20   4        6.97       -8.44     27.71 o 
  -6  20   4      202.54      210.88     30.13 o 
  -5  20   4       33.37       15.24     32.53 o 
  -4  20   4      920.53      930.83     51.82 o 
  -3  20   4      251.53      234.91     17.60 o 
  -2  20   4      331.83      325.50     22.29 o 
  -1  20   4       19.90       -6.58     16.47 o 
   0  20   4      278.20      275.47     30.73 o 
   1  20   4        0.59       -5.72      5.72 o 
   2  20   4      852.61      875.56     89.18 o 
   3  20   4        1.14       -7.32     21.16 o 
   4  20   4      108.34       86.96     30.73 o 
   5  20   4       42.19       17.61     16.94 o 
   6  20   4        1.12       18.08     40.97 o 
   7  20   4       14.21        2.42     34.95 o 
  -8  21   4        0.02       10.55     28.92 o 
  -7  21   4       88.74      125.32     32.53 o 
  -6  21   4       91.52       78.32     24.10 o 
  -5  21   4       22.12       12.51     25.91 o 
  -4  21   4       29.05       28.92     26.50 o 
  -3  21   4       29.84       28.92     14.37 o 
  -2  21   4      163.44      188.47     39.77 o 
  -1  21   4      347.09      294.50     25.04 o 
   0  21   4      425.31      440.24     27.86 o 
   1  21   4      835.34      839.15     24.96 o 
   2  21   4       26.37        9.28     19.90 o 
   3  21   4      155.44      135.97     26.35 o 
   4  21   4       36.04       50.25     36.75 o 
   5  21   4      233.36      233.78     30.13 o 
   6  21   4       25.22       32.53     28.92 o 
   7  21   4      182.81      327.78     60.24 o 
  -8  22   4        0.15      -17.60     25.18 o 
  -7  22   4       53.21       34.95     32.53 o 
  -6  22   4      174.41      124.12     31.34 o 
  -5  22   4       53.32       57.68     17.95 o 
  -4  22   4      148.08      164.71     60.86 o 
  -3  22   4      158.82      153.02     27.71 o 
  -2  22   4      597.02      638.59     32.54 o 
  -1  22   4       73.16       67.00     19.99 o 
   0  22   4      309.79      271.00     24.01 o 
   1  22   4      281.55      247.05     26.25 o 
   2  22   4        1.91        3.14     30.73 o 
   3  22   4        9.10       17.34     20.40 o 
   4  22   4      202.58      200.62     24.03 o 
   5  22   4        4.91       40.97     40.97 o 
   6  22   4       10.74       10.84     26.50 o 
  -7  23   4        4.25      -16.87     33.74 o 
  -6  23   4       22.09       14.45     24.10 o 
  -5  23   4        5.74      -10.84     30.13 o 
  -4  23   4       37.07       54.24     21.69 o 
  -3  23   4        3.90        9.80     15.83 o 
  -2  23   4       10.01       19.67     28.32 o 
  -1  23   4       44.87       20.00     21.70 o 
   0  23   4       18.58        8.58     48.20 o 
   1  23   4       17.47       40.82     20.25 o 
   2  23   4      273.58      252.90     38.56 o 
   3  23   4     1029.11     1092.26     92.79 o 
   4  23   4       20.98       28.64     25.04 o 
   5  23   4       40.37       66.27     45.79 o 
   6  23   4       10.86      -37.35     37.35 o 
  -7  24   4       34.36       25.31     37.35 o 
  -6  24   4       60.18       49.40     34.95 o 
  -5  24   4       14.47       15.66     22.90 o 
  -4  24   4       20.11       26.92     19.29 o 
  -3  24   4       85.06       44.04     17.62 o 
  -2  24   4      354.29      375.77     23.36 o 
  -1  24   4        0.42       14.03     20.93 o 
   0  24   4     1297.45     1416.56     52.69 o 
   1  24   4      152.85      157.15     39.77 o 
   2  24   4       79.40       87.63     34.34 o 
   3  24   4        0.04       22.23     27.86 o 
   4  24   4      451.55      479.77     41.40 o 
   5  24   4        1.07       -3.61     28.92 o 
   6  24   4       89.40       69.90     56.64 o 
  -7  25   4      276.07      343.44     65.08 o 
  -6  25   4       62.32       39.77     28.92 o 
  -5  25   4      167.81      157.85     32.53 o 
  -4  25   4       13.09       -6.03     36.16 o 
  -3  25   4        8.10        2.95     17.60 o 
  -2  25   4        7.26        4.82     21.69 o 
  -1  25   4      246.52      254.57     31.33 o 
   0  25   4        7.64       -2.04     28.94 o 
   1  25   4      226.94      174.73     44.58 o 
   2  25   4       14.08       39.48     29.79 o 
   3  25   4       76.03       56.44     50.61 o 
   4  25   4       37.94       28.09     31.87 o 
   5  25   4       92.73       84.35     38.56 o 
  -6  26   4       32.52       37.35     31.34 o 
  -5  26   4      188.05      216.91     34.95 o 
  -4  26   4      474.47      480.82     34.95 o 
  -3  26   4      596.92      661.59     40.97 o 
  -2  26   4      373.31      382.74     25.76 o 
  -1  26   4        0.04       39.65     56.03 o 
   0  26   4       74.19       73.51     28.12 o 
   1  26   4       68.50       28.58     23.68 o 
   2  26   4      115.34      104.64     35.54 o 
   3  26   4      486.44      474.53     46.40 o 
   4  26   4        0.77       28.92     59.05 o 
   5  26   4      209.69      331.39     66.27 o 
  -6  27   4       91.64       63.87     43.37 o 
  -5  27   4      121.06      121.72     37.35 o 
  -4  27   4        0.09        9.63     30.13 o 
  -3  27   4       44.46       55.43     22.90 o 
  -2  27   4        7.20       14.76     25.98 o 
  -1  27   4        3.75        8.74     28.54 o 
   0  27   4       93.08       40.32     29.38 o 
   1  27   4      251.49      267.85     31.18 o 
   2  27   4        0.02       -9.70     27.96 o 
   3  27   4       23.61        2.00     24.27 o 
   4  27   4       40.12       21.69     39.77 o 
  -5  28   4      161.27      148.22     67.48 o 
  -4  28   4       20.64        4.82     33.74 o 
  -3  28   4      137.14      210.88     50.61 o 
  -2  28   4        1.48       12.05     31.34 o 
  -1  28   4       24.74       57.84     40.97 o 
   0  28   4        1.49        6.42     25.39 o 
   1  28   4       31.65      -11.64     27.96 o 
   2  28   4      148.91      144.61     39.77 o 
   3  28   4       35.46       15.66     37.35 o 
  -4  29   4       86.76       27.71     69.90 o 
  -3  29   4       72.61      102.43     49.40 o 
  -2  29   4      144.90      169.91     51.82 o 
  -1  29   4        1.20        3.61     48.21 o 
   0  29   4      144.93      221.73     44.58 o 
   1  29   4       47.45       67.48     50.61 o 
   2  29   4      236.34      285.60     45.79 o 
   3  29   4        2.70       52.34     40.38 o 
  -3  30   4        6.54      -25.31     36.16 o 
  -2  30   4        0.02      -51.82     51.82 o 
  -1  30   4      158.57      136.17     55.43 o 
   0  30   4       35.89       48.21     51.82 o 
   1  30   4      100.81       51.82     40.97 o 
   2  30   4        0.00       16.87     34.95 o 
  -1  31   4      139.22       97.61     39.77 o 
   0  31   4        0.30      -30.13     54.24 o 
 -11   0   5        0.03       -2.42     40.97 o 
  -9   0   5        0.82      -10.84     27.71 o 
  -7   0   5      199.73      198.83     12.05 o 
  -5   0   5      225.93      198.83     12.05 o 
  -3   0   5      798.26      809.81     20.48 o 
  -1   0   5      361.83      296.44     18.08 o 
   1   0   5      104.53       67.48     14.45 o 
   3   0   5       62.62       77.13     10.84 o 
   5   0   5     4313.49     4386.42     83.16 o 
   7   0   5      237.80      257.88     24.10 o 
   9   0   5      290.15      372.36     44.58 o 
 -11   1   5       22.56      -34.95     39.77 o 
 -10   1   5      237.16      297.65     43.37 o 
  -9   1   5       11.62       -1.83     16.27 o 
  -8   1   5      766.70      763.03     23.45 o 
  -7   1   5     1021.05      971.27     40.97 o 
  -6   1   5      504.05      526.46     13.19 o 
  -5   1   5      235.12      271.50      8.92 o 
  -4   1   5     3432.15     3703.09     48.95 o 
  -3   1   5      122.88      124.23      5.97 o 
  -2   1   5      393.34      415.35     10.62 o 
  -1   1   5      606.29      591.12     27.11 o 
   0   1   5     2220.16     2195.74     40.88 o 
   1   1   5      207.67      217.53      9.26 o 
   2   1   5      141.35      134.14      6.19 o 
   3   1   5      189.61      194.62      9.38 o 
   4   1   5       84.31       89.82      8.52 o 
   5   1   5       27.23       32.76      7.83 o 
   6   1   5       63.63       63.66      9.77 o 
   7   1   5        0.20        3.92     10.84 o 
   8   1   5       47.46       36.11     13.55 o 
   9   1   5       25.79       26.30     26.98 o 
 -11   2   5       30.19       68.69     40.97 o 
 -10   2   5       34.60        2.42     32.53 o 
  -9   2   5       31.54       26.39     21.70 o 
  -8   2   5        3.90        5.29      8.92 o 
  -7   2   5      115.67      112.11     18.08 o 
  -6   2   5      247.43      246.59      9.77 o 
  -5   2   5      177.62      166.63      8.06 o 
  -4   2   5        3.72        7.84      5.42 o 
  -3   2   5      604.55      602.60     22.90 o 
  -2   2   5     2387.85     2601.70     39.61 o 
  -1   2   5     2375.24     2259.56     45.92 o 
   0   2   5      222.86      209.94     10.98 o 
   1   2   5      982.96      934.96     19.69 o 
   2   2   5       75.56       78.74     15.66 o 
   3   2   5      143.54      120.78      8.06 o 
   4   2   5       14.23        7.59      7.20 o 
   5   2   5      738.21      748.27     19.88 o 
   6   2   5      253.35      267.78     12.70 o 
   7   2   5        8.03       -4.14     14.46 o 
   8   2   5       41.94       46.26     13.02 o 
   9   2   5      141.50       83.16     31.34 o 
 -11   3   5       83.16       60.24     60.24 o 
 -10   3   5        3.24      -33.74     48.21 o 
  -9   3   5        8.50       10.70     10.10 o 
  -8   3   5        2.15       11.45      8.52 o 
  -7   3   5     3154.43     3243.56     52.81 o 
  -6   3   5      461.94      469.69     14.46 o 
  -5   3   5      870.67      920.61     22.29 o 
  -4   3   5      701.73      798.58     16.12 o 
  -3   3   5       13.08        2.51      4.91 o 
  -2   3   5      315.61      302.65      8.52 o 
  -1   3   5      518.98      509.75     19.29 o 
   0   3   5       97.58      109.13      9.26 o 
   1   3   5      472.04      519.50     27.12 o 
   2   3   5       20.31       24.59     17.47 o 
   3   3   5      137.70      134.59      7.67 o 
   4   3   5        7.65        2.41      6.81 o 
   5   3   5      122.35      132.19      9.26 o 
   6   3   5      402.70      428.28     22.90 o 
   7   3   5      185.81      174.66     14.89 o 
   8   3   5      151.47      159.62     21.69 o 
   9   3   5      126.90      100.03     39.77 o 
 -11   4   5      102.25       15.66     60.24 o 
 -10   4   5        0.01        0.96     17.96 o 
  -9   4   5      128.83      133.58     14.68 o 
  -8   4   5       32.61       17.03      9.55 o 
  -7   4   5       56.18       54.00     10.84 o 
  -6   4   5      547.41      525.73     13.02 o 
  -5   4   5      632.43      611.81     12.33 o 
  -4   4   5        2.92        3.80      5.49 o 
  -3   4   5      509.11      523.02     11.07 o 
  -2   4   5     3352.03     3480.99    137.98 o 
  -1   4   5      750.22      733.89     15.06 o 
   0   4   5      708.01      702.85     18.74 o 
   1   4   5     2247.47     2346.92     35.67 o 
   2   4   5      535.21      538.10     14.04 o 
   3   4   5     1804.26     1882.14     59.04 o 
   4   4   5      648.41      654.99     16.12 o 
   5   4   5       32.56       22.90      8.39 o 
   6   4   5        2.69        8.43     10.22 o 
   7   4   5     1153.50     1139.62     60.25 o 
   8   4   5        2.33      -11.99     16.12 o 
   9   4   5       60.09       43.37     32.53 o 
 -11   5   5        6.37       21.60     27.14 o 
 -10   5   5       24.23       62.19     30.66 o 
  -9   5   5      181.26      178.64     17.70 o 
  -8   5   5      180.88      189.98     21.08 o 
  -7   5   5       37.60       29.89      8.02 o 
  -6   5   5     2036.95     2078.88     50.01 o 
  -5   5   5       30.68       19.36     10.24 o 
  -4   5   5      547.47      512.57     11.81 o 
  -3   5   5      128.31      137.98      7.67 o 
  -2   5   5     1113.05     1120.44     18.31 o 
  -1   5   5       20.00       17.58      6.02 o 
   0   5   5       21.67       19.91      7.83 o 
   1   5   5      531.62      522.91     24.71 o 
   2   5   5       72.34       77.13     10.12 o 
   3   5   5      120.96      104.30      8.37 o 
   4   5   5      199.39      177.33     10.39 o 
   5   5   5       70.65       57.15      9.81 o 
   6   5   5      505.26      495.05     19.04 o 
   7   5   5       51.66       42.18     16.87 o 
   8   5   5       44.27       41.72     15.61 o 
   9   5   5       23.53       18.08     28.92 o 
 -10   6   5        0.10       21.69     51.82 o 
  -9   6   5      137.12      139.38     16.59 o 
  -8   6   5        0.92        4.52     10.84 o 
  -7   6   5        0.65       -6.95      7.20 o 
  -6   6   5       25.65       45.62     13.25 o 
  -5   6   5        0.60       -3.71      9.04 o 
  -4   6   5        6.46        4.48      5.79 o 
  -3   6   5      669.86      659.39     15.34 o 
  -2   6   5      346.77      316.64     10.12 o 
  -1   6   5      903.89      945.20     31.34 o 
   0   6   5     1060.27     1061.02     20.25 o 
   1   6   5     1167.45     1223.12     26.05 o 
   2   6   5      380.78      337.98     37.36 o 
   3   6   5     1502.92     1497.97     26.97 o 
   4   6   5     1249.81     1318.37     59.04 o 
   5   6   5        5.44       -3.60      9.04 o 
   6   6   5      104.88      108.45     14.45 o 
   7   6   5       80.00      106.05     20.48 o 
   8   6   5      139.29      156.70     18.19 o 
   9   6   5      150.63       80.74     28.92 o 
 -10   7   5      299.03      253.07     55.43 o 
  -9   7   5      799.30      824.06     34.16 o 
  -8   7   5       44.84       43.00     12.04 o 
  -7   7   5        9.01        9.13      8.06 o 
  -6   7   5        3.28       15.59      7.20 o 
  -5   7   5      973.31      993.61     25.30 o 
  -4   7   5      954.73      999.75     53.03 o 
  -3   7   5     1947.29     1998.56     28.82 o 
  -2   7   5       32.27       64.37      9.26 o 
  -1   7   5      662.77      694.11     21.09 o 
   0   7   5      285.78      292.70     11.84 o 
   1   7   5      403.97      404.40     13.58 o 
   2   7   5      808.50      767.58     19.98 o 
   3   7   5      283.22      282.73     15.66 o 
   4   7   5      400.53      439.29     12.69 o 
   5   7   5       30.44       48.49      9.64 o 
   6   7   5        8.18       10.84     15.66 o 
   7   7   5        0.34       14.45     16.87 o 
   8   7   5        3.16        6.03     17.04 o 
   9   7   5       29.44       79.53     57.84 o 
 -10   8   5        5.85        7.23     53.03 o 
  -9   8   5       58.33       52.51     30.13 o 
  -8   8   5       12.59       13.11     10.69 o 
  -7   8   5       41.69       38.09     15.07 o 
  -6   8   5      841.25      839.11     48.81 o 
  -5   8   5       19.63       25.91      7.67 o 
  -4   8   5        4.80        3.62      5.97 o 
  -3   8   5        2.57       -0.96      6.35 o 
  -2   8   5      834.19      886.14     18.04 o 
  -1   8   5      339.08      342.23     13.19 o 
   0   8   5     4442.98     4562.60     76.65 o 
   1   8   5      319.84      278.36     12.44 o 
   2   8   5      239.34      248.33      9.70 o 
   3   8   5      345.92      344.31     10.67 o 
   4   8   5      606.73      682.22     14.85 o 
   5   8   5        0.79       -8.24      8.72 o 
   6   8   5     1195.41     1312.31     39.77 o 
   7   8   5      137.66      134.96     24.10 o 
   8   8   5       71.04       80.74     21.69 o 
   9   8   5       79.67       58.07     22.04 o 
 -10   9   5       29.33      -56.64     56.64 o 
  -9   9   5      123.15      174.13     45.19 o 
  -8   9   5        0.83        2.03     19.88 o 
  -7   9   5       42.32       37.64     10.98 o 
  -6   9   5       56.43       53.71     10.22 o 
  -5   9   5       52.34       59.06      8.39 o 
  -4   9   5       33.09       30.52      5.79 o 
  -3   9   5      460.56      435.51     14.46 o 
  -2   9   5        1.22        7.35     10.85 o 
  -1   9   5      637.77      666.34     18.82 o 
   0   9   5       19.63        1.21     14.46 o 
   1   9   5      131.55      106.82     10.84 o 
   2   9   5      378.42      401.53     11.86 o 
   3   9   5       42.26       48.96      7.23 o 
   4   9   5        0.01        1.92      7.43 o 
   5   9   5      146.35      158.87     17.47 o 
   6   9   5       93.44      101.22     16.87 o 
   7   9   5        0.50       28.92     16.87 o 
   8   9   5       12.76      -12.05     32.53 o 
 -10  10   5      364.93      387.27     76.52 o 
  -9  10   5        3.70       41.74     19.28 o 
  -8  10   5       57.10       49.75     18.08 o 
  -7  10   5       75.16       67.19     13.25 o 
  -6  10   5       25.59       21.59     10.12 o 
  -5  10   5       62.71       66.66     13.25 o 
  -4  10   5        2.17       -4.06      8.06 o 
  -3  10   5        4.15       15.07      9.04 o 
  -2  10   5       57.72       49.71      7.29 o 
  -1  10   5      448.19      454.96     12.69 o 
   0  10   5     2749.18     2826.50     49.19 o 
   1  10   5      964.26     1018.80     31.33 o 
   2  10   5     1163.09     1204.59     29.53 o 
   3  10   5      663.30      672.43     22.90 o 
   4  10   5        0.81       -4.39      6.90 o 
   5  10   5        0.46       -2.81     12.05 o 
   6  10   5      353.75      373.57     21.69 o 
   7  10   5       18.84       15.66     18.08 o 
   8  10   5        0.05      -10.84     21.69 o 
 -10  11   5       17.01       22.90     38.35 o 
  -9  11   5       38.46       18.24     18.24 o 
  -8  11   5      150.34      144.61     43.38 o 
  -7  11   5     1032.05     1093.82     29.39 o 
  -6  11   5      183.35      168.29     13.86 o 
  -5  11   5     1222.11     1172.97     26.59 o 
  -4  11   5      310.23      279.38     12.33 o 
  -3  11   5      409.81      370.52     14.46 o 
  -2  11   5       66.85       53.27      5.97 o 
  -1  11   5      420.79      417.92     12.69 o 
   0  11   5      188.61      193.28     18.08 o 
   1  11   5       69.21       87.26     10.98 o 
   2  11   5      300.58      290.98     13.26 o 
   3  11   5      248.24      254.65     12.55 o 
   4  11   5      351.68      346.61     11.62 o 
   5  11   5      198.49      186.97     11.75 o 
   6  11   5       12.81        7.23     15.66 o 
   7  11   5      121.94      154.25     27.71 o 
   8  11   5        0.03       27.71     51.82 o 
 -10  12   5        5.99      -19.52     39.17 o 
  -9  12   5       30.70       22.45     26.51 o 
  -8  12   5       51.56       37.97     20.25 o 
  -7  12   5       52.51       46.43     13.55 o 
  -6  12   5        5.13      -11.13     22.29 o 
  -5  12   5      227.05      231.74     16.87 o 
  -4  12   5        2.18       10.36     20.49 o 
  -3  12   5      637.40      619.70     16.60 o 
  -2  12   5      927.48      923.10     18.74 o 
  -1  12   5        2.09        2.42      6.35 o 
   0  12   5      183.81      183.18      9.04 o 
   1  12   5       98.94      101.99      6.86 o 
   2  12   5      312.83      337.60     12.81 o 
   3  12   5      145.71      114.93     12.05 o 
   4  12   5       77.39       98.71     10.67 o 
   5  12   5      394.39      399.85     18.08 o 
   6  12   5      172.33      226.56     21.69 o 
   7  12   5      115.70      137.38     28.92 o 
   8  12   5      123.91      237.40     59.05 o 
 -10  13   5       75.24       58.33     35.84 o 
  -9  13   5      228.63      217.10     23.91 o 
  -8  13   5        0.87      -15.10     19.04 o 
  -7  13   5     1795.95     1648.98     40.66 o 
  -6  13   5        5.45       17.66     10.69 o 
  -5  13   5      660.26      605.96     22.29 o 
  -4  13   5      130.08      149.22     26.51 o 
  -3  13   5      326.74      355.18     31.94 o 
  -2  13   5      232.34      246.35     20.49 o 
  -1  13   5       68.99       74.08      8.21 o 
   0  13   5      113.92      122.44      9.04 o 
   1  13   5      199.22      188.67      8.50 o 
   2  13   5      121.30      114.06     10.78 o 
   3  13   5      245.07      228.64     12.22 o 
   4  13   5       48.24       40.53     17.47 o 
   5  13   5      149.36      146.26     22.90 o 
   6  13   5       23.52        8.44     24.10 o 
   7  13   5      180.44      226.56     40.97 o 
   8  13   5       31.88       54.24     56.64 o 
 -10  14   5        0.22       32.37     20.13 o 
  -9  14   5        0.84       29.16     21.76 o 
  -8  14   5       12.01       16.78     17.62 o 
  -7  14   5       51.93       40.97     18.08 o 
  -6  14   5        1.79       -3.01     11.93 o 
  -5  14   5        5.99       -2.80     11.84 o 
  -4  14   5        7.61       13.09     13.86 o 
  -3  14   5        2.28        6.95      6.92 o 
  -2  14   5     1246.96     1330.56     71.10 o 
  -1  14   5        1.72       20.22     27.71 o 
   0  14   5     1633.46     1759.08     34.55 o 
   1  14   5        0.43       12.21     12.70 o 
   2  14   5      303.28      327.65     17.47 o 
   3  14   5      194.15      213.01     13.63 o 
   4  14   5      714.57      672.01     20.74 o 
   5  14   5       98.10      116.29     24.10 o 
   6  14   5      140.31      156.66     28.92 o 
   7  14   5        2.20        2.42     44.58 o 
   8  14   5       65.75       32.53     55.43 o 
  -9  15   5       59.29       35.69     25.25 o 
  -8  15   5        0.53       10.17     18.82 o 
  -7  15   5      263.06      282.80     19.90 o 
  -6  15   5      354.98      343.95     14.93 o 
  -5  15   5       92.92       84.11     12.33 o 
  -4  15   5      311.40      287.17     14.04 o 
  -3  15   5      105.89      102.12      9.55 o 
  -2  15   5      372.98      347.15     11.84 o 
  -1  15   5      174.17      179.87     13.25 o 
   0  15   5      798.45      823.76     23.71 o 
   1  15   5      608.83      604.16     24.27 o 
   2  15   5      195.60      204.67     16.27 o 
   3  15   5       27.55       44.83     12.44 o 
   4  15   5       77.96       63.50     16.78 o 
   5  15   5      249.56      227.05     23.85 o 
   6  15   5        2.04        4.82     20.48 o 
   7  15   5       29.26       10.84     30.13 o 
   8  15   5       31.04      -30.13     42.18 o 
  -9  16   5        7.34       -0.25     23.39 o 
  -8  16   5        0.56        9.59     35.55 o 
  -7  16   5       40.54       47.00     15.34 o 
  -6  16   5       36.15       54.83     16.19 o 
  -5  16   5       19.40       18.79     12.70 o 
  -4  16   5      948.79      966.28     46.40 o 
  -3  16   5      377.90      389.94     14.41 o 
  -2  16   5     1114.11     1151.56     23.42 o 
  -1  16   5        1.42       -7.40     12.05 o 
   0  16   5        7.18       27.48     16.05 o 
   1  16   5        1.38      -10.26     15.75 o 
   2  16   5        0.08       14.46     25.30 o 
   3  16   5       62.22       77.96     17.33 o 
   4  16   5      383.57      388.70     23.00 o 
   5  16   5      707.17      676.22     51.82 o 
   6  16   5      163.03      126.53     26.50 o 
   7  16   5       28.16       47.00     26.50 o 
  -9  17   5        8.11      -17.87     34.34 o 
  -8  17   5       48.35       31.33     21.56 o 
  -7  17   5       73.64       56.99     19.84 o 
  -6  17   5      363.02      387.05     31.33 o 
  -5  17   5       66.00       91.94     14.41 o 
  -4  17   5      109.40      112.83     12.05 o 
  -3  17   5      681.89      613.57     17.46 o 
  -2  17   5       88.92       86.09     13.26 o 
  -1  17   5      452.70      441.56     19.34 o 
   0  17   5        7.10       21.00     16.87 o 
   1  17   5      884.73      861.96     59.65 o 
   2  17   5       90.33      124.83     18.68 o 
   3  17   5       96.42       91.44     19.34 o 
   4  17   5        3.60      -12.33     39.16 o 
   5  17   5       51.73       48.68     22.05 o 
   6  17   5        7.88      -25.31     30.13 o 
   7  17   5       24.37       39.77     33.74 o 
  -9  18   5       40.52       32.11     25.40 o 
  -8  18   5      123.73      107.62     21.61 o 
  -7  18   5       14.30       22.43     16.47 o 
  -6  18   5        4.42        6.46     16.60 o 
  -5  18   5      114.48      106.72     15.34 o 
  -4  18   5      280.30      300.50     36.15 o 
  -3  18   5      524.83      531.06     17.65 o 
  -2  18   5       22.29       23.14      8.02 o 
  -1  18   5     1057.87     1043.22     65.68 o 
   0  18   5     1007.82      871.01     34.95 o 
   1  18   5      196.30      263.96     46.40 o 
   2  18   5        2.79       17.16     19.28 o 
   3  18   5       22.80        4.12     21.38 o 
   4  18   5      106.04       70.03     19.29 o 
   5  18   5      686.94      684.48     40.97 o 
   6  18   5       64.58       60.24     28.92 o 
   7  18   5      305.15      375.97     38.56 o 
  -8  19   5      402.60      416.28     34.33 o 
  -7  19   5        0.11        4.93     17.08 o 
  -6  19   5      262.39      283.50     20.55 o 
  -5  19   5      185.25      167.35     19.28 o 
  -4  19   5        0.14        0.00     11.93 o 
  -3  19   5       87.85       60.37     10.62 o 
  -2  19   5        0.27        7.48     10.84 o 
  -1  19   5      296.98      293.45     17.67 o 
   0  19   5       59.11       50.88     19.34 o 
   1  19   5       27.15       33.74     22.90 o 
   2  19   5        0.56       -4.56     15.06 o 
   3  19   5      396.93      396.76     30.11 o 
   4  19   5      102.74      121.89     22.29 o 
   5  19   5        2.18       15.66     28.92 o 
   6  19   5       53.24       73.51     36.16 o 
   7  19   5       16.76        0.00     37.35 o 
  -8  20   5       17.43       33.10     25.39 o 
  -7  20   5       20.54       36.75     29.52 o 
  -6  20   5       19.18       -2.94     16.60 o 
  -5  20   5       38.87       39.94     14.19 o 
  -4  20   5       70.93       93.65     18.75 o 
  -3  20   5      229.20      248.80     36.75 o 
  -2  20   5        7.36        4.82     18.08 o 
  -1  20   5      957.67      995.74     31.57 o 
   0  20   5      432.14      439.28     45.79 o 
   1  20   5      393.65      445.91     44.58 o 
   2  20   5      205.68      224.34     28.32 o 
   3  20   5       20.87       29.45     18.82 o 
   4  20   5       42.12       37.16     23.33 o 
   5  20   5       86.19       60.24     26.50 o 
   6  20   5       71.42       77.13     31.34 o 
  -8  21   5      465.58      591.55    103.64 o 
  -7  21   5        2.10      -34.14     43.38 o 
  -6  21   5      508.27      583.83     26.75 o 
  -5  21   5       20.95        8.30     15.75 o 
  -4  21   5      470.30      469.30     24.44 o 
  -3  21   5      123.89      134.67     18.21 o 
  -2  21   5      449.56      421.88     26.51 o 
  -1  21   5       59.87       58.26      9.64 o 
   0  21   5      231.32      253.36     31.94 o 
   1  21   5        7.17       -4.15     26.51 o 
   2  21   5       11.48      -14.48     22.96 o 
   3  21   5       25.43       10.17     27.72 o 
   4  21   5       75.89       68.24     23.87 o 
   5  21   5       20.17       28.92     25.31 o 
   6  21   5        2.68       19.29     34.95 o 
  -7  22   5       11.47       18.51     27.41 o 
  -6  22   5      183.82      198.95     23.00 o 
  -5  22   5      251.20      271.61     22.05 o 
  -4  22   5      134.76      120.50     19.11 o 
  -3  22   5      224.45      235.07     28.32 o 
  -2  22   5      336.25      377.40     57.24 o 
  -1  22   5     1087.02     1182.79     93.99 o 
   0  22   5      435.43      457.07     32.95 o 
   1  22   5      654.35      686.30     37.89 o 
   2  22   5        9.53       19.50     21.72 o 
   3  22   5      117.47      126.05     27.41 o 
   4  22   5      194.24      196.25     36.16 o 
   5  22   5       62.95       38.56     30.13 o 
   6  22   5        4.28        2.42     27.71 o 
  -7  23   5        2.13       -5.01     28.53 o 
  -6  23   5      249.03      251.86     24.01 o 
  -5  23   5       56.62       58.83     33.14 o 
  -4  23   5      180.73      173.73     21.33 o 
  -3  23   5       68.85       46.37     18.42 o 
  -2  23   5        0.86      -19.15     19.15 o 
  -1  23   5       35.47       35.44     27.64 o 
   0  23   5        7.87       22.62     36.75 o 
   1  23   5        1.60       -1.16     22.96 o 
   2  23   5      218.44      184.52     36.16 o 
   3  23   5       38.58        9.58     25.13 o 
   4  23   5       14.61        9.63     45.79 o 
   5  23   5       61.71       81.95     37.35 o 
  -7  24   5       22.28       41.30     30.05 o 
  -6  24   5        5.15       24.97     27.68 o 
  -5  24   5       41.55       33.24     19.61 o 
  -4  24   5       42.87       11.02     22.29 o 
  -3  24   5       23.26       26.80     28.32 o 
  -2  24   5       11.26       17.32     22.90 o 
  -1  24   5      145.33      127.26     27.68 o 
   0  24   5       25.44       40.42     25.55 o 
   1  24   5       20.17        9.75     28.97 o 
   2  24   5       25.85       69.65     30.93 o 
   3  24   5       14.23       -7.03     29.79 o 
   4  24   5       22.24       75.92     57.84 o 
   5  24   5       17.55       -3.61     30.13 o 
  -6  25   5       40.89       22.90     47.00 o 
  -5  25   5      126.75      157.80     41.16 o 
  -4  25   5       53.00       49.49     39.77 o 
  -3  25   5      163.10      144.08     27.96 o 
  -2  25   5       49.16       66.43     24.80 o 
  -1  25   5       94.22       93.51     28.07 o 
   0  25   5        0.46       14.12     48.20 o 
   1  25   5      173.79      147.20     32.95 o 
   2  25   5      141.47      162.02     30.64 o 
   3  25   5       15.50       33.74     40.97 o 
   4  25   5       38.92       63.10     38.56 o 
  -6  26   5        0.13       54.24     63.87 o 
  -5  26   5        3.15       21.69     43.37 o 
  -4  26   5      144.30      119.95     65.68 o 
  -3  26   5      182.44      249.57     67.49 o 
  -2  26   5       47.25       31.33     25.57 o 
  -1  26   5       33.45       82.77     31.94 o 
   0  26   5      463.56      467.94     34.09 o 
   1  26   5      190.04      170.55     81.34 o 
   2  26   5       37.08       40.45     28.92 o 
   3  26   5      251.71      274.56     37.40 o 
   4  26   5       29.90       81.95     63.87 o 
  -5  27   5       44.24       19.29     45.79 o 
  -4  27   5       16.03       -5.66     29.81 o 
  -3  27   5       90.76       68.30     28.54 o 
  -2  27   5        2.40       10.32     27.56 o 
  -1  27   5        5.81       -4.20     25.64 o 
   0  27   5       36.86       -7.01     26.72 o 
   1  27   5       10.67       15.96     31.00 o 
   2  27   5       16.47       10.36     28.30 o 
   3  27   5       58.61       73.13     37.86 o 
  -4  28   5        8.72      -10.84     67.48 o 
  -3  28   5      204.71      241.88     37.60 o 
  -2  28   5      196.38      182.52     37.96 o 
  -1  28   5      136.84      142.76     33.96 o 
   0  28   5      468.03      524.73     42.17 o 
   1  28   5       28.99       59.02     34.50 o 
   2  28   5      151.22      186.25     35.35 o 
  -3  29   5       36.57       15.66     53.03 o 
  -2  29   5        4.00      -21.99     39.77 o 
  -1  29   5        1.97       -8.46     31.92 o 
   0  29   5        4.94       20.13     53.62 o 
   1  29   5      112.59       77.23     41.37 o 
   2  29   5       28.43       16.83     36.15 o 
  -2  30   5      151.42       98.82     44.58 o 
  -1  30   5       60.51       13.74     34.44 o 
   0  30   5       95.14      109.52     35.40 o 
  -8   0   6      413.99      441.05     30.13 o 
  -6   0   6       30.99       32.53     20.48 o 
  -4   0   6       52.70       59.05      9.63 o 
  -2   0   6     2794.23     2970.48     85.56 o 
   0   0   6     2103.80     2048.61     59.05 o 
   2   0   6     2939.19     3115.09     72.30 o 
   4   0   6      249.73      241.01     16.87 o 
   6   0   6       44.68       31.34     18.08 o 
   8   0   6        1.27       24.10     21.69 o 
 -10   1   6        8.16        9.34      7.88 o 
  -9   1   6       24.06       19.29     11.07 o 
  -8   1   6      161.95      174.87     25.30 o 
  -7   1   6      132.01      130.88     12.70 o 
  -6   1   6     2363.52     2370.59     68.15 o 
  -5   1   6      863.47      931.71     18.31 o 
  -4   1   6       65.53       60.69      7.20 o 
  -3   1   6       36.72       18.90      6.66 o 
  -2   1   6       84.69       85.16      6.81 o 
  -1   1   6      333.82      272.70     20.48 o 
   0   1   6        0.21       -4.12     10.69 o 
   1   1   6      405.45      384.06     21.09 o 
   2   1   6      442.37      409.17     12.33 o 
   3   1   6       95.96      102.11      8.52 o 
   4   1   6       56.58       61.70      9.26 o 
   5   1   6       16.59       25.52     10.84 o 
   6   1   6      158.59      175.62     28.32 o 
   7   1   6        1.06       18.47     15.26 o 
   8   1   6        3.99       -2.05     34.34 o 
 -10   2   6      211.86      200.32     19.30 o 
  -9   2   6       33.28       13.25     12.78 o 
  -8   2   6      189.58      184.02     31.33 o 
  -7   2   6       17.69        3.76     16.27 o 
  -6   2   6       25.02       32.26     10.98 o 
  -5   2   6        0.28       24.64      8.43 o 
  -4   2   6      596.45      631.31     14.04 o 
  -3   2   6      298.37      326.67     10.62 o 
  -2   2   6      803.74      856.53     18.31 o 
  -1   2   6       14.59       30.81      9.55 o 
   0   2   6      829.00      851.05     53.62 o 
   1   2   6      356.33      386.26     13.13 o 
   2   2   6      681.89      687.69     24.10 o 
   3   2   6      411.74      395.08     12.70 o 
   4   2   6      187.96      166.49     11.45 o 
   5   2   6       26.75       30.60      9.77 o 
   6   2   6       45.21       44.08     14.04 o 
   7   2   6       20.82        7.48     12.70 o 
   8   2   6      471.76      548.48     24.53 o 
 -10   3   6       22.13       55.43     53.03 o 
  -9   3   6      233.56      215.77     16.12 o 
  -8   3   6       38.64       46.80     27.11 o 
  -7   3   6      567.11      542.93     25.52 o 
  -6   3   6      444.18      431.15     15.34 o 
  -5   3   6     3017.54     3004.68    131.95 o 
  -4   3   6      531.18      553.85     27.12 o 
  -3   3   6     3360.73     3361.63    118.10 o 
  -2   3   6      707.40      744.96     39.17 o 
  -1   3   6     2067.31     2262.03     46.40 o 
   0   3   6      287.13      304.70      9.70 o 
   1   3   6      408.12      386.36     12.22 o 
   2   3   6      164.57      174.73      9.64 o 
   3   3   6      118.06      129.92     15.66 o 
   4   3   6        8.90       11.63      7.23 o 
   5   3   6      295.72      297.96     12.70 o 
   6   3   6        6.56       -4.26     15.67 o 
   7   3   6        0.86       23.12     15.75 o 
   8   3   6      157.35      192.13     19.90 o 
 -10   4   6       49.75       53.39     17.90 o 
  -9   4   6      447.72      476.25     20.25 o 
  -8   4   6      284.07      307.09     21.72 o 
  -7   4   6        6.99        9.80     11.48 o 
  -6   4   6      716.88      672.58     37.36 o 
  -5   4   6       11.13       22.90      9.63 o 
  -4   4   6     1168.32     1213.09     22.47 o 
  -3   4   6        8.01        9.47      9.63 o 
  -2   4   6        2.99        9.64      5.97 o 
  -1   4   6       11.26       12.78      4.01 o 
   0   4   6      987.42     1140.55     47.61 o 
   1   4   6      205.18      186.93     19.28 o 
   2   4   6        0.94        8.58      7.83 o 
   3   4   6      133.01      128.29     21.09 o 
   4   4   6      287.56      253.06     13.25 o 
   5   4   6        1.31        0.22      9.26 o 
   6   4   6        2.75        6.99     14.04 o 
   7   4   6      526.73      496.46     22.74 o 
   8   4   6       83.55       79.74     19.28 o 
 -10   5   6      120.64      116.62     18.18 o 
  -9   5   6      101.91      115.08     13.55 o 
  -8   5   6      290.29      318.23     18.04 o 
  -7   5   6        5.78        3.98     19.28 o 
  -6   5   6      540.60      519.62     34.95 o 
  -5   5   6      596.55      595.17     35.54 o 
  -4   5   6      678.81      683.25     15.92 o 
  -3   5   6      816.35      827.11     16.47 o 
  -2   5   6     2449.88     2684.74     39.93 o 
  -1   5   6      634.24      675.00     65.68 o 
   0   5   6      426.35      437.47     16.21 o 
   1   5   6      185.99      192.26     19.88 o 
   2   5   6      392.22      382.07     14.94 o 
   3   5   6      161.22      175.01     15.07 o 
   4   5   6      320.24      298.33     22.90 o 
   5   5   6      230.29      226.40     14.04 o 
   6   5   6       45.42       56.64     15.66 o 
   7   5   6        0.17        3.61     15.66 o 
   8   5   6        0.11       -0.50     17.83 o 
 -10   6   6        1.39      -14.45     53.03 o 
  -9   6   6      186.66      235.24     30.12 o 
  -8   6   6      194.71      175.80     16.27 o 
  -7   6   6       90.05       83.06     15.14 o 
  -6   6   6       75.25       91.19     13.87 o 
  -5   6   6       44.51       42.14     22.29 o 
  -4   6   6      240.30      249.04     12.70 o 
  -3   6   6       56.25       54.70      8.06 o 
  -2   6   6      297.01      322.37     15.67 o 
  -1   6   6       71.16       69.65     14.46 o 
   0   6   6        1.12       -3.68      7.12 o 
   1   6   6      192.91      175.33     14.46 o 
   2   6   6       80.73       84.43     10.93 o 
   3   6   6      130.55      139.47     12.66 o 
   4   6   6       53.45       51.88     11.13 o 
   5   6   6       22.79       14.86     15.07 o 
   6   6   6      510.20      536.26     25.31 o 
   7   6   6        9.82        1.21     19.29 o 
   8   6   6       16.02      -17.43     17.83 o 
 -10   7   6       18.43        3.61     51.82 o 
  -9   7   6       17.19       28.80     19.88 o 
  -8   7   6      123.36      158.06     16.47 o 
  -7   7   6      477.49      434.42     21.08 o 
  -6   7   6      490.21      458.64     21.69 o 
  -5   7   6       20.88       17.96     10.24 o 
  -4   7   6      607.35      613.62     19.38 o 
  -3   7   6     1570.55     1549.47     34.34 o 
  -2   7   6      178.23      136.42     10.62 o 
  -1   7   6       21.19       28.84     15.67 o 
   0   7   6       37.60       37.94      7.83 o 
   1   7   6      266.85      270.93     28.92 o 
   2   7   6      125.17       95.04     10.93 o 
   3   7   6      195.07      185.59     11.81 o 
   4   7   6      115.95      108.45      9.89 o 
   5   7   6       62.43       51.89     10.22 o 
   6   7   6        3.29       36.16     18.08 o 
   7   7   6        2.73        7.23     24.10 o 
   8   7   6       20.11       13.25     18.74 o 
 -10   8   6       17.17       10.84     55.43 o 
  -9   8   6      204.23      237.23     45.19 o 
  -8   8   6      112.91      111.18     16.12 o 
  -7   8   6     1600.13     1523.35     51.82 o 
  -6   8   6       38.19       36.69     11.29 o 
  -5   8   6       18.09       22.39      9.81 o 
  -4   8   6      176.47      168.52     12.44 o 
  -3   8   6      602.86      601.40     36.75 o 
  -2   8   6       10.27       22.29     18.68 o 
  -1   8   6      700.94      704.11     21.09 o 
   0   8   6      122.27      113.10     10.24 o 
   1   8   6      252.55      240.14     13.82 o 
   2   8   6      211.85      212.43     10.88 o 
   3   8   6       35.45       41.50     10.25 o 
   4   8   6       20.20       18.26     12.05 o 
   5   8   6      201.27      207.39     12.69 o 
   6   8   6      318.48      416.95     25.31 o 
   7   8   6        7.55        7.23     27.71 o 
   8   8   6       56.99       49.40     25.31 o 
 -10   9   6        0.68       -4.82     54.24 o 
  -9   9   6      139.98      146.23     37.36 o 
  -8   9   6      308.40      300.54     21.16 o 
  -7   9   6        3.63       -6.98     10.43 o 
  -6   9   6     1436.65     1367.30     51.82 o 
  -5   9   6      155.96      115.75     12.05 o 
  -4   9   6     2264.71     2188.56     40.54 o 
  -3   9   6        6.08       16.73     16.27 o 
  -2   9   6      132.85      117.86     15.61 o 
  -1   9   6        1.81        3.40     10.93 o 
   0   9   6       67.32       47.92     10.69 o 
   1   9   6       82.86       95.17     12.03 o 
   2   9   6      118.82      154.16     14.46 o 
   3   9   6      579.89      553.73     16.43 o 
   4   9   6       24.27        9.23     10.78 o 
   5   9   6        0.66        0.39      7.87 o 
   6   9   6      177.66      163.88     24.10 o 
   7   9   6        5.52       -6.03     22.90 o 
   8   9   6       48.63       34.95     31.34 o 
 -10  10   6        3.93       26.50     38.56 o 
  -9  10   6        6.29        7.30     19.98 o 
  -8  10   6      309.62      306.97     16.98 o 
  -7  10   6      135.11      115.37     21.08 o 
  -6  10   6      109.45       83.89     24.70 o 
  -5  10   6        2.43        4.63     10.43 o 
  -4  10   6       42.70       62.06      9.38 o 
  -3  10   6        3.98        3.21     15.67 o 
  -2  10   6       29.74       27.12     19.88 o 
  -1  10   6        3.46       19.03     11.81 o 
   0  10   6     1124.18     1187.88     46.40 o 
   1  10   6       21.92       17.13     11.29 o 
   2  10   6      634.76      624.28     43.37 o 
   3  10   6      281.24      295.80     12.69 o 
   4  10   6     1163.59     1140.35     63.27 o 
   5  10   6       71.81       66.86     15.07 o 
   6  10   6        5.37      -21.69     21.69 o 
   7  10   6       69.06       32.53     27.71 o 
   8  10   6        1.37      -26.50     26.50 o 
 -10  11   6       26.51      114.48     44.58 o 
  -9  11   6       10.11       -2.61     43.98 o 
  -8  11   6        4.35       -5.68     24.10 o 
  -7  11   6      156.57      133.20     14.89 o 
  -6  11   6      166.19      158.55     14.46 o 
  -5  11   6      109.12      102.05     11.84 o 
  -4  11   6       25.49       48.32      9.26 o 
  -3  11   6      301.82      309.07     15.19 o 
  -2  11   6     1869.14     1917.18     60.25 o 
  -1  11   6       10.64        8.81     16.21 o 
   0  11   6     4360.91     4345.93     83.85 o 
   1  11   6      125.50      134.87     13.55 o 
   2  11   6       96.27      119.50     25.91 o 
   3  11   6       40.48       21.69     14.19 o 
   4  11   6      352.91      343.84     13.77 o 
   5  11   6       48.27       39.59     18.95 o 
   6  11   6      218.83      178.35     24.10 o 
   7  11   6       41.95       36.16     25.31 o 
   8  11   6        1.22      -38.56     38.56 o 
 -10  12   6       40.20       88.17     18.31 o 
  -9  12   6      510.12      492.10     48.20 o 
  -8  12   6       13.60      -12.42     42.18 o 
  -7  12   6       46.13       54.64     18.68 o 
  -6  12   6       90.95      121.37     32.54 o 
  -5  12   6       19.23       15.84     11.48 o 
  -4  12   6       22.19       15.03      8.92 o 
  -3  12   6       85.09      109.89     21.08 o 
  -2  12   6      456.89      465.62     18.67 o 
  -1  12   6       47.52       41.54     13.55 o 
   0  12   6       48.49       47.08     14.04 o 
   1  12   6      582.05      637.56     68.69 o 
   2  12   6      150.63      159.41     14.75 o 
   3  12   6     1917.56     1867.37     47.60 o 
   4  12   6      227.47      226.82     16.87 o 
   5  12   6      286.44      301.35     30.13 o 
   6  12   6      411.96      348.26     33.74 o 
   7  12   6      632.38      520.58     42.18 o 
  -9  13   6       94.24       76.80     22.84 o 
  -8  13   6       29.70       40.00     15.75 o 
  -7  13   6        8.58       18.74     11.48 o 
  -6  13   6      101.58      120.78     13.64 o 
  -5  13   6       60.21       52.45     11.48 o 
  -4  13   6       47.63       35.18     17.47 o 
  -3  13   6      703.50      725.86     75.91 o 
  -2  13   6      134.44      122.60     31.94 o 
  -1  13   6       24.23       49.40     18.82 o 
   0  13   6       14.28       25.53     18.52 o 
   1  13   6        0.24       11.64     14.89 o 
   2  13   6       75.13       74.09     17.46 o 
   3  13   6      404.70      407.92     42.17 o 
   4  13   6      167.11      150.05     16.24 o 
   5  13   6       18.10        2.13     19.15 o 
   6  13   6       62.87       40.97     20.48 o 
   7  13   6        7.35      -12.05     30.13 o 
  -9  14   6      203.92      217.63     29.53 o 
  -8  14   6      212.09      222.66     20.40 o 
  -7  14   6       44.12       32.14     15.06 o 
  -6  14   6      170.57      180.86     14.41 o 
  -5  14   6       10.05       -4.32     13.19 o 
  -4  14   6      110.84      119.95     10.85 o 
  -3  14   6        3.58        1.63     13.25 o 
  -2  14   6      474.17      440.48     25.30 o 
  -1  14   6      524.86      533.81     40.37 o 
   0  14   6      383.91      407.09     25.30 o 
   1  14   6       29.57       27.28     15.80 o 
   2  14   6        4.11       10.42     16.59 o 
   3  14   6       10.54        8.93     17.65 o 
   4  14   6       11.74       24.87     15.29 o 
   5  14   6       18.70       41.65     25.30 o 
   6  14   6       18.70        6.03     28.92 o 
   7  14   6      290.75      309.70     40.97 o 
  -9  15   6       62.84       28.20     34.34 o 
  -8  15   6       74.44       63.27     18.74 o 
  -7  15   6        0.02       12.87     16.98 o 
  -6  15   6      102.02       99.41     17.47 o 
  -5  15   6      149.88      154.33     27.72 o 
  -4  15   6      928.23      948.99     24.86 o 
  -3  15   6      184.31      197.96     11.48 o 
  -2  15   6      673.24      720.39     56.64 o 
  -1  15   6      147.97      143.62     10.15 o 
   0  15   6       25.87       21.77     14.41 o 
   1  15   6      194.79      192.18     19.84 o 
   2  15   6     1996.26     1935.03     53.24 o 
   3  15   6       12.74        6.89     20.25 o 
   4  15   6       32.33       20.89     19.28 o 
   5  15   6       24.55       80.74     22.90 o 
   6  15   6      189.36      215.70     34.95 o 
   7  15   6        0.01       -4.82     21.69 o 
  -9  16   6       44.49       46.85     24.68 o 
  -8  16   6        0.98      -10.10     16.60 o 
  -7  16   6        0.42      -13.20     17.33 o 
  -6  16   6        0.48       -2.91     18.08 o 
  -5  16   6        0.18       -5.25     12.70 o 
  -4  16   6        7.64       21.13     15.06 o 
  -3  16   6      775.15      774.27     20.76 o 
  -2  16   6      594.14      637.85     22.01 o 
  -1  16   6       24.25       17.42     24.70 o 
   0  16   6      770.78      748.75     33.20 o 
   1  16   6      601.37      605.33     45.19 o 
   2  16   6      209.58      185.67     33.14 o 
   3  16   6      175.68      139.16     21.35 o 
   4  16   6       78.06       49.40     31.94 o 
   5  16   6      179.09      161.48     26.50 o 
   6  16   6        0.71       12.05     32.53 o 
   7  16   6        0.73      -15.66     34.95 o 
  -9  17   6      179.46      219.33     44.58 o 
  -8  17   6      504.67      488.29     26.75 o 
  -7  17   6       51.01       42.18     33.74 o 
  -6  17   6       30.11       28.89     15.26 o 
  -5  17   6      119.16      105.15     15.26 o 
  -4  17   6      620.77      653.77     20.45 o 
  -3  17   6      388.52      373.55     18.08 o 
  -2  17   6      257.98      311.29     19.04 o 
  -1  17   6     1160.47     1218.24     67.49 o 
   0  17   6       91.67       89.66     28.92 o 
   1  17   6      354.52      313.12     23.86 o 
   2  17   6      156.73      152.63     20.87 o 
   3  17   6       37.49       17.92     18.60 o 
   4  17   6       55.64       48.05     21.71 o 
   5  17   6       63.06       92.79     26.50 o 
   6  17   6       59.93       39.77     25.31 o 
  -8  18   6       69.52       50.35     22.96 o 
  -7  18   6       39.21       35.13     16.98 o 
  -6  18   6        7.70       22.90     22.90 o 
  -5  18   6        4.59       11.37     19.88 o 
  -4  18   6       95.44       89.03     13.86 o 
  -3  18   6       42.86       42.95     10.03 o 
  -2  18   6      359.94      357.00     18.61 o 
  -1  18   6      351.53      317.81     16.87 o 
   0  18   6       39.20       31.30     17.14 o 
   1  18   6      280.87      261.26     36.75 o 
   2  18   6      291.26      288.19     24.67 o 
   3  18   6       13.93       24.49     26.05 o 
   4  18   6        6.16       -4.49     68.69 o 
   5  18   6        3.26        1.21     30.13 o 
   6  18   6        3.95      -20.48     25.31 o 
  -8  19   6        9.62       19.30     26.97 o 
  -7  19   6       83.07       95.85     21.09 o 
  -6  19   6       79.91       61.06     17.65 o 
  -5  19   6      388.99      413.96     19.05 o 
  -4  19   6       17.42       31.10     12.70 o 
  -3  19   6      141.47      158.14     11.29 o 
  -2  19   6        4.26       -8.83     16.17 o 
  -1  19   6      641.83      612.14     31.65 o 
   0  19   6       30.02       58.24     18.32 o 
   1  19   6      271.77      231.97     25.13 o 
   2  19   6       74.73       28.32     22.29 o 
   3  19   6      448.43      513.37     33.44 o 
   4  19   6      180.94      216.31     29.65 o 
   5  19   6      254.85      271.14     38.56 o 
   6  19   6       19.65      -13.26     37.35 o 
  -8  20   6      249.79      247.92     36.15 o 
  -7  20   6      112.04      149.17     42.18 o 
  -6  20   6       22.82       48.75     20.24 o 
  -5  20   6        1.08       11.45     15.34 o 
  -4  20   6        0.03       -0.10     15.14 o 
  -3  20   6      207.02      208.84     13.32 o 
  -2  20   6      114.21      130.88     35.55 o 
  -1  20   6        6.50        4.04     22.25 o 
   0  20   6      414.24      481.24     31.87 o 
   1  20   6       82.06      103.41     23.54 o 
   2  20   6      129.87      122.12     22.53 o 
   3  20   6       29.63       68.28     28.32 o 
   4  20   6      217.84      235.87     35.44 o 
   5  20   6      117.61      126.53     32.53 o 
   6  20   6      265.38      207.27     47.00 o 
  -7  21   6        3.82       50.41     29.52 o 
  -6  21   6       46.62       43.02     21.10 o 
  -5  21   6        3.26        2.57     15.61 o 
  -4  21   6       96.78       77.92     16.05 o 
  -3  21   6       48.03       38.27     22.25 o 
  -2  21   6        0.38        4.45     24.89 o 
  -1  21   6       74.72       56.50     54.83 o 
   0  21   6        2.63       18.34     26.35 o 
   1  21   6      267.98      208.84     28.27 o 
   2  21   6       42.60       57.54     28.32 o 
   3  21   6       32.19       21.09     24.71 o 
   4  21   6       52.47       68.47     30.30 o 
   5  21   6       63.48       97.61     36.16 o 
  -7  22   6       15.27      -21.69     55.43 o 
  -6  22   6        0.66       -2.49     37.36 o 
  -5  22   6       33.74       36.15     28.07 o 
  -4  22   6       13.77       -4.98     41.58 o 
  -3  22   6      305.97      234.51     49.41 o 
  -2  22   6      134.10      108.61     24.10 o 
  -1  22   6        0.03       -7.77     27.50 o 
   0  22   6       19.91       14.76     22.28 o 
   1  22   6      151.81      127.49     45.79 o 
   2  22   6       62.00       78.88     25.52 o 
   3  22   6       26.15       33.28     26.82 o 
   4  22   6      190.02      161.88     43.02 o 
   5  22   6      126.87      116.90     32.53 o 
  -7  23   6       14.05       14.45     57.84 o 
  -6  23   6        6.96        4.64     36.88 o 
  -5  23   6        1.03       74.80     52.42 o 
  -4  23   6       10.93       18.47     24.53 o 
  -3  23   6      536.48      515.56     65.68 o 
  -2  23   6       63.66       41.72     24.67 o 
  -1  23   6      168.72      163.72     33.14 o 
   0  23   6       20.89       17.62     22.47 o 
   1  23   6      298.55      323.06     32.71 o 
   2  23   6       13.19        2.22     50.01 o 
   3  23   6        1.55       25.54     28.54 o 
   4  23   6       17.30      -32.54     32.54 o 
  -6  24   6       56.62       45.61     32.71 o 
  -5  24   6       68.94        9.81     31.92 o 
  -4  24   6      101.02       88.19     30.97 o 
  -3  24   6        0.42        8.15     25.73 o 
  -2  24   6       35.73       32.67     27.14 o 
  -1  24   6        6.99       21.86     25.73 o 
   0  24   6      546.56      552.45     44.59 o 
   1  24   6       91.42       81.19     43.38 o 
   2  24   6      158.98      165.69     31.32 o 
   3  24   6       53.51       45.43     32.24 o 
   4  24   6       84.83      125.32     49.40 o 
  -6  25   6        3.63       15.66     62.66 o 
  -5  25   6      184.22      182.92     36.77 o 
  -4  25   6        0.52       -0.14     32.69 o 
  -3  25   6      156.20      136.23     32.08 o 
  -2  25   6       58.16       -7.60     24.67 o 
  -1  25   6       14.15       14.00     29.18 o 
   0  25   6       81.19       60.96     28.82 o 
   1  25   6        2.81       28.78     40.97 o 
   2  25   6       43.22       94.68     43.98 o 
   3  25   6      342.47      329.96     42.35 o 
  -5  26   6        2.48        3.17     42.12 o 
  -4  26   6       11.20       18.26     27.96 o 
  -3  26   6      416.65      470.67     36.17 o 
  -2  26   6        4.37       13.43     31.09 o 
  -1  26   6        0.07       13.02     30.17 o 
   0  26   6        1.42        7.29     25.76 o 
   1  26   6      113.95      121.01     32.80 o 
   2  26   6       22.45       50.17     33.48 o 
   3  26   6       11.54       21.69     48.21 o 
  -4  27   6       11.83       -9.15     44.00 o 
  -3  27   6      116.99       93.59     73.51 o 
  -2  27   6      179.77      219.48     41.97 o 
  -1  27   6      190.93      158.61     56.03 o 
   0  27   6      208.22      245.81     37.40 o 
   1  27   6        3.32        1.35     32.66 o 
   2  27   6       38.94       30.90     33.33 o 
  -3  28   6       94.07       64.76     31.85 o 
  -2  28   6        0.02       10.39     35.30 o 
  -1  28   6       86.58       57.99     31.39 o 
   0  28   6       18.86       57.38     31.03 o 
   1  28   6       96.48       49.68     31.54 o 
  -9   0   7      107.16      114.48     27.71 o 
  -7   0   7     1871.59     1788.31     83.16 o 
  -5   0   7      641.48      649.53     24.10 o 
  -3   0   7      240.64      231.38     13.26 o 
  -1   0   7       74.96       83.16     19.29 o 
   1   0   7     1429.51     1582.24     44.58 o 
   3   0   7      623.63      588.06     24.10 o 
   5   0   7        7.70      -16.87     16.87 o 
   7   0   7        1.87       14.45     26.50 o 
 -10   1   7        4.07       17.96     18.34 o 
  -9   1   7        9.20       -1.21     13.64 o 
  -8   1   7       97.26       85.01     22.90 o 
  -7   1   7     1056.80     1062.56    134.36 o 
  -6   1   7        3.49       -3.01     16.19 o 
  -5   1   7      753.86      691.30     53.63 o 
  -4   1   7      256.76      263.07     11.84 o 
  -3   1   7      178.68      176.61     10.12 o 
  -2   1   7     1697.62     1903.31    123.52 o 
  -1   1   7        7.35       26.50     11.57 o 
   0   1   7      422.57      438.82     39.17 o 
   1   1   7       37.00       39.40     12.05 o 
   2   1   7      644.69      642.52     17.46 o 
   3   1   7       18.00        9.54      9.26 o 
   4   1   7      329.10      338.68     13.89 o 
   5   1   7      239.12      218.53     15.26 o 
   6   1   7      416.98      434.91     41.58 o 
   7   1   7       66.84       49.28     19.28 o 
   8   1   7      208.33      202.63     29.53 o 
 -10   2   7      109.16       97.77     23.58 o 
  -9   2   7       70.11      112.69     19.15 o 
  -8   2   7      174.11      178.88     19.15 o 
  -7   2   7      847.71      883.07     46.40 o 
  -6   2   7        3.46        7.30     14.19 o 
  -5   2   7     1554.00     1553.49     45.79 o 
  -4   2   7        2.98       18.92      8.39 o 
  -3   2   7      529.59      517.71     15.06 o 
  -2   2   7        0.04       18.83      8.43 o 
  -1   2   7      278.21      259.39     17.47 o 
   0   2   7      400.51      406.86     34.95 o 
   1   2   7      165.50      164.97     16.87 o 
   2   2   7       75.06       59.97      8.39 o 
   3   2   7       93.24       79.65     12.65 o 
   4   2   7      960.63      961.78     28.32 o 
   5   2   7      203.51      166.05     16.87 o 
   6   2   7        5.12        0.00     14.48 o 
   7   2   7       78.66       92.37     19.15 o 
   8   2   7        0.64        4.76     25.04 o 
 -10   3   7       10.13       26.89     17.71 o 
  -9   3   7       47.78       36.67     15.75 o 
  -8   3   7       44.62       38.30     15.75 o 
  -7   3   7      226.05      166.83     40.97 o 
  -6   3   7      258.22      257.88     42.17 o 
  -5   3   7       34.34       56.59     18.08 o 
  -4   3   7      161.08      150.81     10.85 o 
  -3   3   7       12.60       28.18     18.67 o 
  -2   3   7       29.85       23.60      9.64 o 
  -1   3   7       12.67        4.25      6.35 o 
   0   3   7      552.18      537.00     15.33 o 
   1   3   7        7.40       13.15      6.82 o 
   2   3   7       56.79       63.72     14.46 o 
   3   3   7       20.14       19.29     12.05 o 
   4   3   7      118.47      152.32     13.86 o 
   5   3   7      269.63      279.52     16.12 o 
   6   3   7       66.05      119.46     17.33 o 
   7   3   7        4.00       27.56     22.90 o 
   8   3   7       24.67       27.04     24.86 o 
 -10   4   7       59.80       19.04     35.82 o 
  -9   4   7      520.20      642.62     76.52 o 
  -8   4   7      151.20      159.46     21.71 o 
  -7   4   7      308.18      289.07     31.34 o 
  -6   4   7       54.33       68.95     14.71 o 
  -5   4   7       10.79       22.99     10.98 o 
  -4   4   7     1040.17     1100.06     22.57 o 
  -3   4   7       23.47       15.43     13.26 o 
  -2   4   7       54.50       64.71      8.06 o 
  -1   4   7       28.39       20.52      5.27 o 
   0   4   7      172.54      196.90     16.60 o 
   1   4   7        4.52       -5.31      8.92 o 
   2   4   7        0.43      -10.22     10.22 o 
   3   4   7       10.93       11.87     10.53 o 
   4   4   7       24.47       40.56      8.92 o 
   5   4   7        0.94       -2.96     11.81 o 
   6   4   7       12.07        6.03     22.90 o 
   7   4   7       91.58       67.19     22.57 o 
   8   4   7       27.05       17.18     24.53 o 
 -10   5   7       83.61       79.76     17.90 o 
  -9   5   7        8.69       28.61     19.38 o 
  -8   5   7        0.78       18.22     23.50 o 
  -7   5   7       51.13       47.30     16.98 o 
  -6   5   7      907.42      863.52     48.81 o 
  -5   5   7        0.02        6.95     10.98 o 
  -4   5   7      153.46      151.55     12.70 o 
  -3   5   7        0.20        9.97     10.25 o 
  -2   5   7      197.13      201.88      9.55 o 
  -1   5   7        2.71       14.68      7.65 o 
   0   5   7      142.90      137.78     13.58 o 
   1   5   7       29.97       40.56     12.16 o 
   2   5   7      630.92      602.09     20.25 o 
   3   5   7       39.66       18.24     11.48 o 
   4   5   7      512.41      558.97     18.95 o 
   5   5   7      480.81      528.87     45.19 o 
   6   5   7      230.84      236.20     25.31 o 
   7   5   7      166.04      178.31     25.18 o 
 -10   6   7        0.05       58.81     30.53 o 
  -9   6   7      435.38      479.76     29.53 o 
  -8   6   7       38.89       30.96     16.47 o 
  -7   6   7       79.92       73.74     17.33 o 
  -6   6   7        3.57      -14.19     14.19 o 
  -5   6   7       52.77       39.17     11.93 o 
  -4   6   7       23.40       17.36     15.67 o 
  -3   6   7      839.62      840.43     41.57 o 
  -2   6   7       74.68       60.19     12.66 o 
  -1   6   7       19.58       11.77     11.45 o 
   0   6   7       11.33       11.97     12.70 o 
   1   6   7      150.67      159.53     14.46 o 
   2   6   7     1136.52     1145.38     51.82 o 
   3   6   7       37.72       20.76     11.62 o 
   4   6   7        0.40       -0.64     11.96 o 
   5   6   7       58.42       54.24     21.69 o 
   6   6   7       67.38       32.53     26.50 o 
   7   6   7      147.85       97.61     31.34 o 
 -10   7   7       56.11       83.16     43.37 o 
  -9   7   7        0.43       32.67     16.87 o 
  -8   7   7      144.29      155.52     34.94 o 
  -7   7   7        6.04       -1.33     16.60 o 
  -6   7   7        3.84      -12.68     13.19 o 
  -5   7   7       61.02       52.41     12.33 o 
  -4   7   7      624.31      649.71     21.10 o 
  -3   7   7      256.27      279.18     13.58 o 
  -2   7   7      350.71      287.51     20.24 o 
  -1   7   7      764.64      815.04     21.94 o 
   0   7   7      782.18      771.11     27.86 o 
   1   7   7     1661.19     1668.46    103.03 o 
   2   7   7      870.99      794.61     61.45 o 
   3   7   7      510.61      513.51     17.60 o 
   4   7   7       24.57       19.20     10.39 o 
   5   7   7       47.86       59.46     17.25 o 
   6   7   7        5.39       40.97     25.31 o 
   7   7   7      352.49      471.18     40.97 o 
 -10   8   7      184.76      194.01     47.00 o 
  -9   8   7        0.04       -0.29     17.08 o 
  -8   8   7       97.17      111.71     20.25 o 
  -7   8   7       40.64       51.26     16.27 o 
  -6   8   7      607.67      639.79     53.02 o 
  -5   8   7       10.75       -3.85     13.19 o 
  -4   8   7       22.00       31.96     15.67 o 
  -3   8   7     1580.27     1486.37     49.41 o 
  -2   8   7      770.17      798.23     28.76 o 
  -1   8   7        0.65        1.69     13.48 o 
   0   8   7        2.41        9.74     14.46 o 
   1   8   7      293.29      353.39     12.66 o 
   2   8   7      106.23      109.72      9.06 o 
   3   8   7        0.00       -2.41      8.62 o 
   4   8   7      225.50      216.20     14.01 o 
   5   8   7      121.37      121.72     28.92 o 
   6   8   7      281.46      263.91     31.34 o 
   7   8   7        9.41       -6.03     26.50 o 
 -10   9   7        5.19       18.43     23.60 o 
  -9   9   7        3.48        5.93     15.33 o 
  -8   9   7       21.31       14.85     17.83 o 
  -7   9   7       49.26       65.36     16.94 o 
  -6   9   7      292.51      277.21     21.42 o 
  -5   9   7        4.05        1.67     13.02 o 
  -4   9   7      177.86      114.00     17.83 o 
  -3   9   7       40.50       35.77     17.47 o 
  -2   9   7       68.19       38.19     17.65 o 
  -1   9   7      787.97      759.30     42.17 o 
   0   9   7       88.92       95.47     16.24 o 
   1   9   7     1251.86     1317.87     40.54 o 
   2   9   7       20.17       26.22     10.84 o 
   3   9   7     1769.44     1821.78     67.48 o 
   4   9   7       27.63        2.83     16.59 o 
   5   9   7        3.15      -22.90     24.10 o 
   6   9   7       52.56       51.82     22.90 o 
   7   9   7      229.96      232.43     28.71 o 
  -9  10   7       59.29       73.09     34.34 o 
  -8  10   7        8.53       -9.92     16.87 o 
  -7  10   7      829.66      806.39     75.31 o 
  -6  10   7      389.57      388.63     29.53 o 
  -5  10   7       23.50       37.18     18.08 o 
  -4  10   7      301.96      304.39     43.99 o 
  -3  10   7        2.29       20.30     15.33 o 
  -2  10   7      104.91      119.45     17.83 o 
  -1  10   7       55.65       70.12     15.66 o 
   0  10   7     1212.53     1112.62     35.20 o 
   1  10   7      277.11      231.34     37.96 o 
   2  10   7       58.97       34.85     18.67 o 
   3  10   7       62.44       54.43     14.75 o 
   4  10   7        5.70       10.30     15.06 o 
   5  10   7        3.45       28.92     25.31 o 
   6  10   7       39.08       -2.42     27.71 o 
   7  10   7        9.94       47.00     33.74 o 
  -9  11   7       52.10       32.53     20.25 o 
  -8  11   7       18.17       13.98     23.50 o 
  -7  11   7       75.84      109.79     17.67 o 
  -6  11   7      274.83      260.97     17.47 o 
  -5  11   7      523.30      599.42     28.93 o 
  -4  11   7      110.46       77.20     14.72 o 
  -3  11   7       16.34       20.55     24.70 o 
  -2  11   7     1215.25     1204.69     37.40 o 
  -1  11   7       50.29       35.69     16.60 o 
   0  11   7      196.79      168.49     24.71 o 
   1  11   7        5.18        2.18     13.02 o 
   2  11   7       25.10        7.90     16.94 o 
   3  11   7      220.07      202.08     21.70 o 
   4  11   7        0.18        1.04     13.40 o 
   5  11   7       41.33       71.11     26.50 o 
   6  11   7       32.87       13.26     30.13 o 
   7  11   7       34.81        0.00     31.34 o 
  -9  12   7      330.99      383.53     64.47 o 
  -8  12   7       53.60       75.89     20.74 o 
  -7  12   7       15.79       30.67     43.38 o 
  -6  12   7      262.09      281.71     19.38 o 
  -5  12   7      178.79      152.47     16.98 o 
  -4  12   7     1114.92     1192.63    115.68 o 
  -3  12   7      744.65      669.77     30.30 o 
  -2  12   7       93.91       97.53     38.57 o 
  -1  12   7        4.68       29.13     16.24 o 
   0  12   7      166.51      135.24     23.49 o 
   1  12   7        0.46       -2.85     17.47 o 
   2  12   7       42.35       63.87     29.53 o 
   3  12   7      341.98      278.53     22.28 o 
   4  12   7        3.58        1.45     18.75 o 
   5  12   7       14.70       19.29     26.50 o 
   6  12   7       26.97       61.45     33.74 o 
   7  12   7        0.02        3.61     36.16 o 
  -9  13   7        7.25      -22.19     24.71 o 
  -8  13   7        1.90       15.07     19.98 o 
  -7  13   7       21.57        2.52     19.88 o 
  -6  13   7       48.60       54.79     22.90 o 
  -5  13   7      192.53      160.39     17.47 o 
  -4  13   7       32.94       41.85     16.74 o 
  -3  13   7      902.61      783.03     62.67 o 
  -2  13   7      170.44      199.81     20.25 o 
  -1  13   7      875.11      870.36     32.42 o 
   0  13   7      444.22      438.27     23.68 o 
   1  13   7     1262.44     1234.19     39.95 o 
   2  13   7        3.37        3.18     16.27 o 
   3  13   7       57.48       81.34     20.45 o 
   4  13   7      162.48      130.00     20.12 o 
   5  13   7      381.92      404.89     32.53 o 
   6  13   7       23.37       31.34     32.53 o 
  -9  14   7       11.64       27.85     21.16 o 
  -8  14   7       68.06       47.30     34.95 o 
  -7  14   7        1.93      -16.98     16.98 o 
  -6  14   7      148.39      137.69     15.26 o 
  -5  14   7        2.18        8.93     11.48 o 
  -4  14   7      486.75      496.65     48.20 o 
  -3  14   7      935.18     1031.03    145.81 o 
  -2  14   7      205.25      169.95     20.45 o 
  -1  14   7      218.12      183.88     23.50 o 
   0  14   7      105.54      106.11     19.88 o 
   1  14   7      105.06       88.51     23.50 o 
   2  14   7       51.13       46.86     25.30 o 
   3  14   7      323.49      365.86     28.32 o 
   4  14   7       13.89        1.77     17.54 o 
   5  14   7       32.90        6.03     28.92 o 
   6  14   7       31.74        0.00     32.53 o 
  -9  15   7        1.73       13.26     28.30 o 
  -8  15   7       11.83       -3.06     19.69 o 
  -7  15   7       79.54       97.68     24.70 o 
  -6  15   7       10.55        0.28     16.47 o 
  -5  15   7        4.91      -16.19     16.19 o 
  -4  15   7      123.20      104.60     37.96 o 
  -3  15   7      171.70      211.55     16.46 o 
  -2  15   7      199.31      189.33     46.99 o 
  -1  15   7       65.28       76.27     19.52 o 
   0  15   7      618.50      617.14     44.59 o 
   1  15   7      144.31      120.03     21.54 o 
   2  15   7      370.82      381.60     26.28 o 
   3  15   7       36.25       24.67     19.99 o 
   4  15   7       65.87       52.61     27.11 o 
   5  15   7      174.31      185.59     33.74 o 
   6  15   7       67.83       53.03     37.35 o 
  -8  16   7      569.43      647.41     51.82 o 
  -7  16   7      548.77      528.72     25.98 o 
  -6  16   7      313.81      314.87     31.94 o 
  -5  16   7      601.41      576.99     22.11 o 
  -4  16   7        6.04       11.25     16.17 o 
  -3  16   7       10.31      -14.87     16.17 o 
  -2  16   7        2.40       17.40     17.82 o 
  -1  16   7       50.25       50.64     20.01 o 
   0  16   7      172.41      155.90     27.11 o 
   1  16   7      188.59      140.20     21.07 o 
   2  16   7        2.85       -2.01     16.17 o 
   3  16   7       20.70       81.10     45.19 o 
   4  16   7        5.97      -11.49     17.47 o 
   5  16   7      195.20      215.70     36.16 o 
   6  16   7      444.01      491.66     42.18 o 
  -8  17   7        5.32       29.74     19.84 o 
  -7  17   7       19.21        5.28     21.69 o 
  -6  17   7       97.73       94.96     17.46 o 
  -5  17   7       18.95       32.27     15.06 o 
  -4  17   7        0.54       12.34     20.25 o 
  -3  17   7      131.25       97.46     20.61 o 
  -2  17   7      205.04      238.89     26.51 o 
  -1  17   7      837.29      853.06     89.17 o 
   0  17   7        0.11      -12.04     20.45 o 
   1  17   7      221.66      273.44     24.96 o 
   2  17   7       70.25       96.40     20.25 o 
   3  17   7      143.81      136.79     24.67 o 
   4  17   7      591.50      612.94     34.99 o 
   5  17   7       42.60       81.95     34.95 o 
   6  17   7      223.04      168.72     55.43 o 
  -8  18   7        8.88       35.36     26.46 o 
  -7  18   7       63.42       50.59     34.94 o 
  -6  18   7       45.00       38.61     19.37 o 
  -5  18   7      384.64      433.02     21.12 o 
  -4  18   7       86.89      112.52     27.12 o 
  -3  18   7       93.60       94.86     19.90 o 
  -2  18   7        5.34       16.32     40.37 o 
  -1  18   7       34.77       15.58     29.53 o 
   0  18   7        0.56      -17.47     51.21 o 
   1  18   7       99.05      104.65     20.93 o 
   2  18   7       33.92       39.73     31.33 o 
   3  18   7       60.28       65.24     24.67 o 
   4  18   7       86.81       95.20     31.81 o 
   5  18   7        0.00       -3.61     38.56 o 
  -7  19   7        1.96       -5.36     27.17 o 
  -6  19   7        0.05      -26.51     26.51 o 
  -5  19   7       36.70       26.99     23.42 o 
  -4  19   7       96.54       90.58     20.93 o 
  -3  19   7        6.07      -21.25     21.25 o 
  -2  19   7      191.16      187.66     25.37 o 
  -1  19   7      299.44      317.45     28.82 o 
   0  19   7      333.30      394.69     31.93 o 
   1  19   7       48.20      102.83     47.61 o 
   2  19   7       21.69        9.63     24.45 o 
   3  19   7       52.34       26.25     23.81 o 
   4  19   7        5.81        0.33     29.65 o 
   5  19   7       60.52       34.95     30.13 o 
  -7  20   7       24.44        5.65     34.66 o 
  -6  20   7       30.80       32.58     27.73 o 
  -5  20   7      329.36      387.03     32.73 o 
  -4  20   7      107.48       83.20     26.28 o 
  -3  20   7      176.91      169.30     26.75 o 
  -2  20   7      162.27      166.10     34.94 o 
  -1  20   7        9.94       34.27     25.30 o 
   0  20   7       22.40       74.67     24.67 o 
   1  20   7        1.71        8.66     26.63 o 
   2  20   7       17.53       15.12     31.33 o 
   3  20   7      134.52      117.68     28.82 o 
   4  20   7       51.84      109.37     34.44 o 
   5  20   7       36.63       25.31     37.35 o 
  -7  21   7      126.10      110.88     37.74 o 
  -6  21   7       35.07        1.18     49.40 o 
  -5  21   7      137.12      161.01     45.79 o 
  -4  21   7      163.44      191.42     40.37 o 
  -3  21   7       58.63       86.93     24.96 o 
  -2  21   7       12.32      -21.20     21.20 o 
  -1  21   7        5.96       -4.09     23.68 o 
   0  21   7      251.41      228.02     29.87 o 
   1  21   7       74.83       56.40     25.13 o 
   2  21   7      380.77      498.09     64.47 o 
   3  21   7       94.77       81.94     26.17 o 
   4  21   7      131.52      113.27     65.08 o 
  -6  22   7       10.72        5.25     37.57 o 
  -5  22   7      302.17      264.81     39.29 o 
  -4  22   7       15.67      -18.32     27.22 o 
  -3  22   7       70.30       97.63     32.69 o 
  -2  22   7        3.19        6.68     30.68 o 
  -1  22   7       33.67       60.34     39.16 o 
   0  22   7       72.56       14.72     30.93 o 
   1  22   7        2.47        5.31     33.14 o 
   2  22   7      404.08      398.72     43.99 o 
   3  22   7        6.50       -0.98     27.68 o 
   4  22   7       13.04       36.16     63.87 o 
  -6  23   7       88.44       94.54     57.84 o 
  -5  23   7       40.31       35.91     33.19 o 
  -4  23   7      251.15      266.35     33.65 o 
  -3  23   7        9.34        3.61     29.53 o 
  -2  23   7      197.06      207.72     32.38 o 
  -1  23   7      232.78      142.54     32.08 o 
   0  23   7       44.02       52.66     29.56 o 
   1  23   7       97.76       81.40     29.74 o 
   2  23   7      431.34      504.07     40.51 o 
   3  23   7      140.02      112.15     33.65 o 
  -5  24   7      188.79      178.23     34.66 o 
  -4  24   7      102.57       84.71     28.06 o 
  -3  24   7      345.31      426.23     63.87 o 
  -2  24   7       58.17       68.05     30.54 o 
  -1  24   7      137.05      106.21     30.73 o 
   0  24   7       41.71       87.87     31.88 o 
   1  24   7       20.62        4.46     31.74 o 
   2  24   7       46.26       91.18     74.11 o 
   3  24   7       75.85      104.23     56.03 o 
  -5  25   7        9.58       35.81     43.15 o 
  -4  25   7       45.50       86.08     37.60 o 
  -3  25   7       55.30       -2.79     43.38 o 
  -2  25   7       30.27       67.78     29.71 o 
  -1  25   7       71.00       56.35     30.64 o 
   0  25   7      529.88      543.16     42.35 o 
   1  25   7       45.07       28.27     33.10 o 
   2  25   7      288.08      318.72     41.57 o 
  -3  26   7      156.55      157.90     36.29 o 
  -2  26   7      513.94      565.13     61.45 o 
  -1  26   7       23.05       17.90     28.99 o 
   0  26   7       40.20       11.92     35.19 o 
   1  26   7        3.42       29.52     35.20 o 
  -2  27   7       80.70      114.17     37.22 o 
  -1  27   7        3.48       11.75     35.35 o 
   0  27   7      447.07      410.29     43.36 o 
  -8   0   8        2.27      -27.71     27.71 o 
  -6   0   8       80.92       55.43     21.69 o 
  -4   0   8      441.96      429.00     20.48 o 
  -2   0   8     1177.03     1240.01     69.90 o 
   0   0   8      116.16      109.66     26.50 o 
   2   0   8        3.09        1.21     12.05 o 
   4   0   8      105.75      102.43     22.90 o 
   6   0   8      176.07      156.66     28.92 o 
 -10   1   8        0.81       45.13     32.57 o 
  -9   1   8       95.76       83.70     25.04 o 
  -8   1   8        0.00      -16.87     17.90 o 
  -7   1   8       25.21       22.46     20.48 o 
  -6   1   8      158.21      164.38     34.34 o 
  -5   1   8      131.83      126.30     24.10 o 
  -4   1   8      367.59      365.66     27.72 o 
  -3   1   8        1.98        5.05      8.92 o 
  -2   1   8      633.12      680.68     21.25 o 
  -1   1   8      230.62      167.75     20.01 o 
   0   1   8       61.97       56.57     22.57 o 
   1   1   8        0.22        3.27      8.21 o 
   2   1   8      154.67      159.06     11.07 o 
   3   1   8     1739.59     1945.42     53.62 o 
   4   1   8       40.35       17.70     10.69 o 
   5   1   8       21.81       16.01     19.88 o 
   6   1   8       23.73       22.59     16.78 o 
   7   1   8      170.73      209.83     33.20 o 
 -10   2   8       62.87       19.85     25.87 o 
  -9   2   8        1.62       33.14     23.86 o 
  -8   2   8      176.62      211.75     24.01 o 
  -7   2   8       91.59      110.92     22.57 o 
  -6   2   8       95.92      120.76     17.14 o 
  -5   2   8      232.06      203.95     19.15 o 
  -4   2   8      872.06      914.40     40.37 o 
  -3   2   8       75.21       75.19      9.45 o 
  -2   2   8     2165.21     2204.81     51.22 o 
  -1   2   8        1.87       16.86      9.14 o 
   0   2   8      482.48      450.91     49.41 o 
   1   2   8       10.22        1.94     28.32 o 
   2   2   8      431.89      444.79     17.33 o 
   3   2   8      102.67      109.59     11.48 o 
   4   2   8       61.72       54.15     23.50 o 
   5   2   8       69.35       39.49     17.47 o 
   6   2   8        0.03       17.19     43.99 o 
   7   2   8       70.70       92.78     30.67 o 
 -10   3   8       57.00       18.10     21.88 o 
  -9   3   8        1.04        0.27     50.62 o 
  -8   3   8      105.32      139.79     34.95 o 
  -7   3   8      423.15      462.83     31.09 o 
  -6   3   8        2.03       13.42     14.41 o 
  -5   3   8        3.61       10.84     13.89 o 
  -4   3   8       35.02       22.79      9.77 o 
  -3   3   8      348.25      340.72     14.71 o 
  -2   3   8        0.07        4.68      9.58 o 
  -1   3   8      528.95      518.08     17.45 o 
   0   3   8     2477.21     2451.39     44.40 o 
   1   3   8      756.23      767.25     23.03 o 
   2   3   8      831.42      836.31     21.61 o 
   3   3   8      215.97      232.11     13.64 o 
   4   3   8      241.61      263.93     16.19 o 
   5   3   8      527.26      519.19     28.66 o 
   6   3   8       25.35       22.26     23.74 o 
   7   3   8       15.95       10.25     24.52 o 
 -10   4   8       16.41       13.03     17.71 o 
  -9   4   8       83.26       77.37     36.75 o 
  -8   4   8      242.51      292.78     27.60 o 
  -7   4   8        1.78        2.35     15.60 o 
  -6   4   8      207.23      214.19     19.61 o 
  -5   4   8       57.05       46.38     13.58 o 
  -4   4   8     1289.71     1434.67     54.23 o 
  -3   4   8       55.77       47.60      9.38 o 
  -2   4   8       98.92      116.16     10.03 o 
  -1   4   8      470.29      488.57     21.20 o 
   0   4   8       93.45       49.67     17.83 o 
   1   4   8      332.57      282.47     21.35 o 
   2   4   8      192.86      176.32     15.66 o 
   3   4   8        1.06       17.53     25.31 o 
   4   4   8        0.02       -5.50     14.29 o 
   5   4   8       15.70       28.92     24.10 o 
   6   4   8       91.14      115.69     31.34 o 
   7   4   8        1.50        7.53     24.52 o 
  -9   5   8       18.42       22.42     22.28 o 
  -8   5   8      193.42      232.88     42.78 o 
  -7   5   8      232.59      251.27     24.32 o 
  -6   5   8       65.42       30.03     15.14 o 
  -5   5   8      135.38      148.94     16.60 o 
  -4   5   8       17.78       23.20     12.66 o 
  -3   5   8       15.73        8.44      8.02 o 
  -2   5   8      339.61      346.81     19.29 o 
  -1   5   8      304.63      342.35     57.24 o 
   0   5   8      132.15      125.45     18.43 o 
   1   5   8       89.01       81.13     15.60 o 
   2   5   8      299.57      291.22     45.79 o 
   3   5   8      212.63      152.18     23.50 o 
   4   5   8       63.32       85.51     38.56 o 
   5   5   8      193.81      260.30     27.71 o 
   6   5   8       69.03       71.11     31.34 o 
   7   5   8        4.01       39.38     33.14 o 
  -9   6   8       79.02       68.98     22.82 o 
  -8   6   8      240.00      232.43     27.26 o 
  -7   6   8      380.29      428.49     30.64 o 
  -6   6   8     1503.02     1501.57    133.77 o 
  -5   6   8      143.20      164.66     15.61 o 
  -4   6   8      418.42      416.05     33.14 o 
  -3   6   8      409.72      460.68     42.18 o 
  -2   6   8      136.81      122.63     17.47 o 
  -1   6   8     1389.01     1339.12     50.01 o 
   0   6   8     1355.53     1495.54    122.31 o 
   1   6   8      176.40      140.71     33.75 o 
   2   6   8       50.36       36.22     15.60 o 
   3   6   8       35.19       51.02     16.17 o 
   4   6   8       24.81       33.52     14.41 o 
   5   6   8        6.83       34.95     21.69 o 
   6   6   8       36.05      -16.87     28.92 o 
   7   6   8        1.50      -44.58     44.58 o 
  -9   7   8      391.96      397.20     43.98 o 
  -8   7   8       17.07       22.14     24.10 o 
  -7   7   8        0.05       11.57     22.47 o 
  -6   7   8      163.15      124.19     20.50 o 
  -5   7   8        4.56       -1.86     13.13 o 
  -4   7   8       61.55       35.05     13.58 o 
  -3   7   8        1.39       -2.29     12.05 o 
  -2   7   8       93.77       77.09     18.04 o 
  -1   7   8      146.74      166.72     19.28 o 
   0   7   8      833.20      834.07     23.03 o 
   1   7   8        0.95      -14.25     18.72 o 
   2   7   8       79.19       38.35     18.24 o 
   3   7   8        4.60        6.93     19.84 o 
   4   7   8      275.52      269.89     20.25 o 
   5   7   8       52.35        4.82     27.71 o 
   6   7   8       61.21       50.61     31.34 o 
  -9   8   8       20.82       17.81     23.85 o 
  -8   8   8        0.83       -7.83     22.82 o 
  -7   8   8      203.04      248.38     30.11 o 
  -6   8   8      115.44      124.44     20.48 o 
  -5   8   8       78.64       64.14     22.30 o 
  -4   8   8      313.77      272.28     16.21 o 
  -3   8   8      790.16      778.46     30.36 o 
  -2   8   8      114.12       96.89     16.78 o 
  -1   8   8      853.40      791.32     31.43 o 
   0   8   8       70.44       89.09     21.69 o 
   1   8   8      122.82      152.01     19.05 o 
   2   8   8      118.77       64.78     21.09 o 
   3   8   8      195.19      209.77     39.16 o 
   4   8   8       34.89       54.64     15.53 o 
   5   8   8      131.40       86.77     27.71 o 
   6   8   8       12.10       53.03     32.53 o 
  -9   9   8       21.76       11.92     24.18 o 
  -8   9   8      165.78      236.68     29.39 o 
  -7   9   8       41.38       -1.11     23.33 o 
  -6   9   8     1474.75     1563.57     60.86 o 
  -5   9   8      297.89      222.70     18.23 o 
  -4   9   8        2.39       15.85     19.88 o 
  -3   9   8      297.94      243.40     22.87 o 
  -2   9   8      881.43      854.13     74.71 o 
  -1   9   8       25.36       -8.90     17.46 o 
   0   9   8      110.73       88.93     18.09 o 
   1   9   8        2.75      -15.19     15.19 o 
   2   9   8        0.85       40.24     19.54 o 
   3   9   8      221.18      235.39     18.24 o 
   4   9   8      217.72      222.21     20.58 o 
   5   9   8       50.27       18.08     27.71 o 
   6   9   8       47.65       83.16     34.95 o 
  -9  10   8        3.35       19.57     25.04 o 
  -8  10   8        0.12       21.18     24.86 o 
  -7  10   8      186.70      205.09     34.95 o 
  -6  10   8      163.53      166.90     24.86 o 
  -5  10   8       73.20       33.07     22.90 o 
  -4  10   8        0.02        4.82     19.69 o 
  -3  10   8      887.52      915.05     40.97 o 
  -2  10   8       31.02       31.15     16.60 o 
  -1  10   8       30.84       19.60     17.51 o 
   0  10   8      157.73      124.54     19.54 o 
   1  10   8       22.13       44.90     18.31 o 
   2  10   8      165.98      154.22     24.27 o 
   3  10   8       49.77       74.06     19.28 o 
   4  10   8        1.86       24.64     24.71 o 
   5  10   8      113.98      138.58     33.74 o 
   6  10   8       20.49        0.00     33.74 o 
  -9  11   8      208.71      198.31     34.34 o 
  -8  11   8        0.17       14.48     30.13 o 
  -7  11   8        5.69        9.27     23.33 o 
  -6  11   8       68.28       77.94     31.94 o 
  -5  11   8       40.54       63.26     26.50 o 
  -4  11   8      248.61      230.47     23.74 o 
  -3  11   8       10.37        3.78     27.71 o 
  -2  11   8      283.56      299.52     25.16 o 
  -1  11   8      344.31      304.99     22.59 o 
   0  11   8      814.55      798.31     33.19 o 
   1  11   8       18.46       -4.57     18.31 o 
   2  11   8      230.07      250.57     25.30 o 
   3  11   8       13.01      -16.87     30.73 o 
   4  11   8      549.61      601.54     26.97 o 
   5  11   8        1.89      -25.31     31.34 o 
   6  11   8      394.57      320.54     42.18 o 
  -9  12   8      422.42      480.92     36.61 o 
  -8  12   8        0.73       22.65     27.96 o 
  -7  12   8      243.10      292.58     30.17 o 
  -6  12   8      155.25      158.83     48.81 o 
  -5  12   8      358.00      423.26     63.87 o 
  -4  12   8       12.96       28.52     16.60 o 
  -3  12   8      412.57      457.17     26.28 o 
  -2  12   8       32.33       14.83     17.02 o 
  -1  12   8      347.12      388.06     27.41 o 
   0  12   8      435.50      540.59     62.07 o 
   1  12   8      154.98      148.84     21.54 o 
   2  12   8        6.87       18.94     28.92 o 
   3  12   8        4.71       13.25     18.32 o 
   4  12   8       84.94       72.19     20.76 o 
   5  12   8       13.58       40.97     33.74 o 
   6  12   8       27.05       22.90     34.95 o 
  -8  13   8      225.43      228.81     33.10 o 
  -7  13   8        4.00        1.30     26.50 o 
  -6  13   8       71.36       50.68     22.26 o 
  -5  13   8       12.17       18.17     19.34 o 
  -4  13   8       49.77       13.43     22.26 o 
  -3  13   8       10.05       26.07     17.08 o 
  -2  13   8       33.88       43.35     18.69 o 
  -1  13   8        7.85        0.73     17.02 o 
   0  13   8      173.27      167.98     20.61 o 
   1  13   8        4.77       51.96     19.84 o 
   2  13   8      301.50      298.00     26.59 o 
   3  13   8      141.36      116.59     34.94 o 
   4  13   8      127.86      167.98     22.47 o 
   5  13   8      413.45      374.78     42.18 o 
   6  13   8        7.02       20.48     36.16 o 
  -8  14   8        0.08       -8.48     39.16 o 
  -7  14   8       44.97       30.73     66.88 o 
  -6  14   8       21.17       34.70     24.32 o 
  -5  14   8      292.16      311.13     26.25 o 
  -4  14   8       60.74       55.71     31.33 o 
  -3  14   8        4.02       21.47     19.15 o 
  -2  14   8      238.17      227.27     50.01 o 
  -1  14   8      276.65      252.39     24.45 o 
   0  14   8       10.24       13.23     19.90 o 
   1  14   8       33.39       24.74     20.25 o 
   2  14   8       44.76       51.21     22.16 o 
   3  14   8      109.17       65.48     53.02 o 
   4  14   8      229.83      251.85     28.38 o 
   5  14   8        4.78       13.26     34.95 o 
  -8  15   8        4.34       14.02     22.15 o 
  -7  15   8      257.43      289.79     34.16 o 
  -6  15   8      114.57       66.56     36.75 o 
  -5  15   8       39.91       56.98     25.91 o 
  -4  15   8       36.86       40.43     28.92 o 
  -3  15   8       16.92        5.60     24.01 o 
  -2  15   8        6.10       -2.25     34.94 o 
  -1  15   8       66.26       69.77     20.87 o 
   0  15   8       18.73       17.74     20.01 o 
   1  15   8       33.53       18.44     42.18 o 
   2  15   8      108.02      113.59     20.55 o 
   3  15   8        2.78      -13.89     33.74 o 
   4  15   8       43.78       66.33     30.13 o 
   5  15   8        0.46       12.05     28.92 o 
  -8  16   8        4.47       25.58     33.20 o 
  -7  16   8       99.81       71.65     86.16 o 
  -6  16   8       71.37       80.15     31.49 o 
  -5  16   8       60.41       78.71     23.54 o 
  -4  16   8       29.98        6.44     22.11 o 
  -3  16   8      239.25      202.82     25.55 o 
  -2  16   8      370.63      370.91     50.61 o 
  -1  16   8      434.17      513.33     31.54 o 
   0  16   8       55.51       38.18     25.91 o 
   1  16   8      180.81      174.46     36.15 o 
   2  16   8      120.68      101.43     23.45 o 
   3  16   8       82.43       76.04     26.82 o 
   4  16   8      240.71      249.46     38.56 o 
   5  16   8       47.60        8.44     32.53 o 
  -7  17   8       81.47       50.89     30.05 o 
  -6  17   8       28.69       69.82     33.65 o 
  -5  17   8        0.72       39.33     37.96 o 
  -4  17   8        5.18       -9.92     21.96 o 
  -3  17   8        5.56       -6.54     21.07 o 
  -2  17   8       55.47       16.33     20.93 o 
  -1  17   8        0.47       19.21     22.47 o 
   0  17   8       74.60       79.36     24.27 o 
   1  17   8       74.67       77.84     24.96 o 
   2  17   8       74.42       70.07     32.53 o 
   3  17   8      301.57      336.46     33.01 o 
   4  17   8       43.83       15.66     28.92 o 
   5  17   8        6.27       49.40     59.05 o 
  -7  18   8       77.05       86.64     31.85 o 
  -6  18   8      155.00      156.66     32.54 o 
  -5  18   8       12.32       39.21     25.55 o 
  -4  18   8      451.42      433.95     34.95 o 
  -3  18   8      222.46      188.19     50.01 o 
  -2  18   8      777.78      777.17    148.22 o 
  -1  18   8        4.01       -1.20     54.23 o 
   0  18   8      357.88      428.56     69.29 o 
   1  18   8        5.59       17.27     22.41 o 
   2  18   8       60.21       76.45     49.41 o 
   3  18   8      100.43      100.20     32.77 o 
   4  18   8        0.86       37.35     37.35 o 
  -7  19   8        5.19       -3.24     31.94 o 
  -6  19   8       73.03       97.19     34.34 o 
  -5  19   8        4.17      -21.27     25.13 o 
  -4  19   8       84.50       37.57     24.10 o 
  -3  19   8        0.00       -9.84     24.10 o 
  -2  19   8        6.86       -9.17     22.78 o 
  -1  19   8       25.00       -2.64     25.04 o 
   0  19   8        0.14       -9.98     24.67 o 
   1  19   8       50.53       34.72     27.72 o 
   2  19   8      134.79      118.88     48.81 o 
   3  19   8      322.81      426.77     53.62 o 
   4  19   8       17.94      -47.00     47.00 o 
  -6  20   8      122.76      113.62     33.39 o 
  -5  20   8        3.97      -32.33     34.95 o 
  -4  20   8      291.57      313.53     30.11 o 
  -3  20   8       80.09      106.89     65.07 o 
  -2  20   8       50.18       64.54     31.27 o 
  -1  20   8       97.68       50.19     24.53 o 
   0  20   8       59.17       50.16     28.32 o 
   1  20   8        0.50       37.90     27.14 o 
   2  20   8      188.85      187.90     33.01 o 
   3  20   8        0.46        8.22     28.94 o 
  -6  21   8       41.50       76.99     34.99 o 
  -5  21   8       59.05       49.89     36.15 o 
  -4  21   8        3.59      -15.60     35.55 o 
  -3  21   8      247.65      338.30     38.79 o 
  -2  21   8      298.61      262.60     36.48 o 
  -1  21   8       33.17       10.24     28.12 o 
   0  21   8        0.02       -8.37     23.39 o 
   1  21   8       42.00       50.13     77.73 o 
   2  21   8       14.85       -2.04     38.56 o 
   3  21   8       79.31       54.21     39.37 o 
  -5  22   8       42.41      -21.11     41.16 o 
  -4  22   8       11.47       -7.71     30.30 o 
  -3  22   8      153.69      175.19     33.96 o 
  -2  22   8       79.00      118.67     30.17 o 
  -1  22   8       13.15       45.01     31.87 o 
   0  22   8       10.03       12.73     31.57 o 
   1  22   8        4.61      -15.67     24.06 o 
   2  22   8        0.65      -26.47     48.81 o 
   3  22   8        3.77       33.74     66.27 o 
  -5  23   8       58.65       65.08     59.05 o 
  -4  23   8       62.42       39.16     45.79 o 
  -3  23   8       42.26       53.97     31.94 o 
  -2  23   8      135.89      153.84     34.91 o 
  -1  23   8       32.09       60.63     47.60 o 
   0  23   8       22.48       31.27     31.32 o 
   1  23   8       10.58       -3.93     33.74 o 
   2  23   8       21.59       64.55     78.94 o 
  -4  24   8       19.35       32.40     33.58 o 
  -3  24   8       54.87       28.21     78.94 o 
  -2  24   8      160.69      137.06     37.40 o 
  -1  24   8       29.62       33.47     33.58 o 
   0  24   8       40.49       49.94     34.50 o 
   1  24   8       57.02       40.67     33.06 o 
  -3  25   8       79.85       51.82     68.69 o 
  -2  25   8       93.40       51.11     41.37 o 
  -1  25   8       97.07      157.31     66.28 o 
   0  25   8       14.80       35.61     31.15 o 
  -9   0   9       22.21       94.00     37.35 o 
  -7   0   9      382.17      327.78     43.37 o 
  -5   0   9     1104.20     1094.19     72.30 o 
  -3   0   9     2355.58     2351.07     61.45 o 
  -1   0   9       69.30       69.90     36.16 o 
   1   0   9        7.79       36.16     13.26 o 
   3   0   9       92.59      110.87     19.29 o 
   5   0   9      467.22      389.23     54.24 o 
  -9   1   9       29.11       13.25     25.57 o 
  -8   1   9      200.22      192.30     28.12 o 
  -7   1   9      126.80      129.15     26.37 o 
  -6   1   9      321.41      358.26     34.99 o 
  -5   1   9       14.43       16.99     21.09 o 
  -4   1   9      501.59      481.87     60.25 o 
  -3   1   9       58.98       49.55     11.48 o 
  -2   1   9      272.78      255.76     15.34 o 
  -1   1   9      112.38      100.37     26.37 o 
   0   1   9      323.68      346.88     52.42 o 
   1   1   9        9.61       19.52     16.87 o 
   2   1   9       19.47        5.52     11.05 o 
   3   1   9        3.43        7.93     13.63 o 
   4   1   9       99.52       74.16     54.83 o 
   5   1   9        5.56       42.61     32.73 o 
   6   1   9       15.12      -17.39     34.05 o 
  -9   2   9        3.12      -24.67     24.67 o 
  -8   2   9        9.24      -23.00     23.00 o 
  -7   2   9      147.16      185.00     29.31 o 
  -6   2   9      345.99      317.28     33.14 o 
  -5   2   9       79.05       76.07     23.50 o 
  -4   2   9        2.52       23.01     25.30 o 
  -3   2   9      173.50      176.62     15.92 o 
  -2   2   9        0.77       -7.23     11.93 o 
  -1   2   9       54.90       58.06     12.66 o 
   0   2   9      763.62      796.47     47.60 o 
   1   2   9      205.14      207.73     17.47 o 
   2   2   9      117.09      135.76     11.81 o 
   3   2   9      124.37      154.73     42.17 o 
   4   2   9       24.22       24.51     16.43 o 
   5   2   9        9.19       -3.61     32.53 o 
   6   2   9      180.76      193.03     37.06 o 
  -9   3   9       14.49      -22.29     34.34 o 
  -8   3   9      223.48      253.63     29.79 o 
  -7   3   9      219.19      215.95     29.83 o 
  -6   3   9        9.85        7.51     25.30 o 
  -5   3   9      161.53      134.92     17.46 o 
  -4   3   9      192.39      171.12     14.41 o 
  -3   3   9        0.56       13.36     21.08 o 
  -2   3   9     1253.01     1187.53     46.40 o 
  -1   3   9      113.71      109.80     12.04 o 
   0   3   9      153.87      154.56     23.39 o 
   1   3   9      492.41      455.01     32.93 o 
   2   3   9        2.39       11.98     12.69 o 
   3   3   9        0.19       -4.24     19.84 o 
   4   3   9        4.50       24.04     16.71 o 
   5   3   9       91.79       65.08     31.34 o 
   6   3   9      158.72      205.45     56.64 o 
  -9   4   9        0.60        8.50     34.34 o 
  -8   4   9       24.09       55.75     60.86 o 
  -7   4   9       23.78       23.44     25.52 o 
  -6   4   9       20.85       31.14     46.99 o 
  -5   4   9       84.85       90.82     17.47 o 
  -4   4   9       72.92       74.83     25.91 o 
  -3   4   9        0.08        9.21     13.87 o 
  -2   4   9      178.80      164.62     11.86 o 
  -1   4   9      384.34      395.79     45.19 o 
   0   4   9      520.23      513.78     27.77 o 
   1   4   9      505.04      489.98     28.27 o 
   2   4   9      178.47      204.51     17.02 o 
   3   4   9      181.73      198.32     20.37 o 
   4   4   9       12.95       -5.00     20.44 o 
   5   4   9        4.60      -10.84     24.10 o 
   6   4   9       13.70       21.29     34.44 o 
  -9   5   9       30.90       27.72     26.41 o 
  -8   5   9      242.07      245.74     31.88 o 
  -7   5   9      253.95      230.55     44.58 o 
  -6   5   9       22.65       16.71     21.42 o 
  -5   5   9      537.42      546.43     87.37 o 
  -4   5   9       86.50       84.51     33.75 o 
  -3   5   9        6.58       16.53     14.46 o 
  -2   5   9        0.17       18.08     17.83 o 
  -1   5   9        1.56        7.04     16.12 o 
   0   5   9       42.88       32.08     18.60 o 
   1   5   9       22.81        4.89     19.52 o 
   2   5   9       48.20       42.44     16.37 o 
   3   5   9      151.91      136.37     18.69 o 
   4   5   9      122.94      126.16     29.52 o 
   5   5   9       21.60        8.44     24.10 o 
   6   5   9       14.43        8.44     34.95 o 
  -9   6   9        1.98        3.04     36.75 o 
  -8   6   9       20.07       34.09     27.60 o 
  -7   6   9      159.24      160.30     30.89 o 
  -6   6   9      106.69       95.58     24.10 o 
  -5   6   9       82.19       72.74     19.15 o 
  -4   6   9      405.25      376.71     19.15 o 
  -3   6   9       31.82       30.71     11.45 o 
  -2   6   9       22.77       13.05     30.73 o 
  -1   6   9       62.61       71.01     18.19 o 
   0   6   9      385.96      360.11     43.99 o 
   1   6   9      248.36      242.89     45.19 o 
   2   6   9        0.93        8.95     16.37 o 
   3   6   9      198.75      194.69     18.69 o 
   4   6   9        0.18       22.42     22.94 o 
   5   6   9       33.98       37.35     26.50 o 
   6   6   9      126.39      103.64     38.56 o 
  -9   7   9      529.19      649.66     45.06 o 
  -8   7   9       45.32       61.15     41.58 o 
  -7   7   9       75.68       69.28     28.46 o 
  -6   7   9       71.62      113.59     23.74 o 
  -5   7   9       91.85       98.09     23.74 o 
  -4   7   9      166.04      188.69     25.16 o 
  -3   7   9        3.13      -10.34     16.98 o 
  -2   7   9      199.08      136.17     21.35 o 
  -1   7   9      368.04      329.48     30.73 o 
   0   7   9      176.45      171.77     20.55 o 
   1   7   9      635.00      614.91     97.01 o 
   2   7   9       29.37       25.30     20.44 o 
   3   7   9      139.83      121.93     18.77 o 
   4   7   9      522.17      537.67     34.09 o 
   5   7   9        0.03       18.08     25.31 o 
  -9   8   9        3.74       28.78     36.15 o 
  -8   8   9       42.40       41.09     29.39 o 
  -7   8   9       97.36       99.23     26.02 o 
  -6   8   9      223.07      255.12     31.88 o 
  -5   8   9      131.16      156.00     24.75 o 
  -4   8   9      117.05       97.04     34.95 o 
  -3   8   9      161.63      171.60     19.69 o 
  -2   8   9       63.34       62.39     18.82 o 
  -1   8   9      177.49      166.35     23.35 o 
   0   8   9      366.37      422.80     27.60 o 
   1   8   9      299.93      252.50     36.16 o 
   2   8   9      850.08      791.85     53.02 o 
   3   8   9      103.04      102.91     21.56 o 
   4   8   9      261.52      280.19     29.83 o 
   5   8   9        0.47       30.13     27.71 o 
  -8   9   9        9.25      -27.60     27.60 o 
  -7   9   9      273.60      243.27     33.20 o 
  -6   9   9       53.57       46.92     28.08 o 
  -5   9   9      189.75      211.99     24.67 o 
  -4   9   9       18.29       36.06     30.13 o 
  -3   9   9      909.32      828.82     54.23 o 
  -2   9   9        1.56       20.72     19.15 o 
  -1   9   9      154.01      134.56     47.00 o 
   0   9   9       29.16       37.87     23.14 o 
   1   9   9       28.58        2.17     17.45 o 
   2   9   9        2.91       22.14     17.95 o 
   3   9   9       53.92       66.73     19.15 o 
   4   9   9      410.67      406.10     39.77 o 
   5   9   9        0.02        3.61     27.71 o 
  -8  10   9       66.65       90.71     32.80 o 
  -7  10   9      132.68      100.59     30.64 o 
  -6  10   9       37.93       29.43     21.86 o 
  -5  10   9        1.21      -23.70     24.27 o 
  -4  10   9      292.29      377.27     30.05 o 
  -3  10   9       12.40       21.37     21.08 o 
  -2  10   9       20.84       46.12     24.61 o 
  -1  10   9       49.74       19.02     17.65 o 
   0  10   9       64.69       56.24     19.40 o 
   1  10   9       74.31       60.05     21.35 o 
   2  10   9      266.57      289.85     29.53 o 
   3  10   9       17.11       41.94     18.04 o 
   4  10   9        8.51       72.30     32.53 o 
   5  10   9        6.56        3.61     33.74 o 
  -8  11   9       91.38      112.26     32.80 o 
  -7  11   9      631.33      716.38     68.69 o 
  -6  11   9        2.54        1.15     25.91 o 
  -5  11   9      255.24      257.76     26.28 o 
  -4  11   9       81.60       74.77     20.12 o 
  -3  11   9      887.99      859.43     38.99 o 
  -2  11   9       34.95       34.67     19.04 o 
  -1  11   9      123.97       94.84     25.40 o 
   0  11   9       14.01       36.68     21.35 o 
   1  11   9       13.82       24.03     26.51 o 
   2  11   9      128.07      112.60     22.50 o 
   3  11   9      305.15      322.55     43.38 o 
   4  11   9        4.00      -16.87     36.16 o 
   5  11   9       18.11        1.21     42.18 o 
  -8  12   9        0.42       -5.56     32.73 o 
  -7  12   9       57.92       28.40     22.82 o 
  -6  12   9       57.59       47.61     30.67 o 
  -5  12   9       11.51       -0.10     21.25 o 
  -4  12   9      321.85      333.17     30.13 o 
  -3  12   9        4.49        9.88     21.54 o 
  -2  12   9      382.13      362.17     28.97 o 
  -1  12   9        1.81        4.91     24.10 o 
   0  12   9      276.94      242.41     51.82 o 
   1  12   9       27.38       19.89     21.07 o 
   2  12   9      739.45      859.20     94.60 o 
   3  12   9       21.37        2.53     16.74 o 
   4  12   9      256.68      339.83     40.97 o 
   5  12   9        7.53       22.90     36.16 o 
  -8  13   9      192.68      235.96     37.06 o 
  -7  13   9      109.03      180.76     34.81 o 
  -6  13   9      400.00      323.58     35.54 o 
  -5  13   9       97.19       93.22     24.27 o 
  -4  13   9       64.40       45.39     20.24 o 
  -3  13   9       40.36       57.12     22.44 o 
  -2  13   9      145.36      124.96     25.13 o 
  -1  13   9       20.22       38.39     22.62 o 
   0  13   9       32.64       23.73     21.10 o 
   1  13   9        3.42       21.85     40.37 o 
   2  13   9       21.75       22.16     25.91 o 
   3  13   9       22.63       -6.98     24.67 o 
   4  13   9      123.05      150.64     38.56 o 
  -7  14   9      361.78      445.76     39.80 o 
  -6  14   9       78.53      131.11     35.30 o 
  -5  14   9      191.70      174.41     26.83 o 
  -4  14   9        2.31       47.94     23.42 o 
  -3  14   9        8.00       -7.27     39.77 o 
  -2  14   9      207.36      224.71     26.59 o 
  -1  14   9        6.05        6.23     22.62 o 
   0  14   9      555.15      636.12     53.03 o 
   1  14   9      156.37      145.87     25.73 o 
   2  14   9       17.42       14.29     22.96 o 
   3  14   9      209.53      210.04     54.23 o 
   4  14   9       49.69      114.48     38.56 o 
  -7  15   9       53.79       57.99     40.97 o 
  -6  15   9      126.85      159.23     38.32 o 
  -5  15   9      476.35      531.92     37.33 o 
  -4  15   9       67.22       23.71     35.54 o 
  -3  15   9        1.63        2.05     21.61 o 
  -2  15   9        8.64      -11.31     31.94 o 
  -1  15   9       10.97       39.74     24.27 o 
   0  15   9       74.41      108.14     34.95 o 
   1  15   9        6.04        4.65     36.75 o 
   2  15   9      141.17      171.68     30.17 o 
   3  15   9       60.99       74.41     53.03 o 
   4  15   9        5.62      -31.34     40.97 o 
  -7  16   9        6.09       15.56     36.52 o 
  -6  16   9      449.12      415.08     39.93 o 
  -5  16   9      230.94      205.71     42.78 o 
  -4  16   9       25.41       21.64     49.41 o 
  -3  16   9       24.30        6.18     24.01 o 
  -2  16   9       31.88       15.66     24.71 o 
  -1  16   9        2.23       17.47     25.57 o 
   0  16   9      171.20      197.14     27.11 o 
   1  16   9       69.42       54.78     26.98 o 
   2  16   9       15.54       22.80     26.59 o 
   3  16   9        1.74        6.40     41.58 o 
   4  16   9       51.28       27.64     35.40 o 
  -6  17   9       68.30       82.52     31.85 o 
  -5  17   9      127.53      128.29     41.65 o 
  -4  17   9      258.31      274.53     36.19 o 
  -3  17   9       43.88       48.53     26.83 o 
  -2  17   9       81.26       68.61     26.83 o 
  -1  17   9       11.49       -6.34     24.03 o 
   0  17   9       23.13       14.70     23.42 o 
   1  17   9        9.86       29.59     36.75 o 
   2  17   9       71.25       40.37     28.97 o 
   3  17   9      137.35       52.42     44.09 o 
  -6  18   9        3.27       -9.15     31.55 o 
  -5  18   9       20.90       22.25     30.66 o 
  -4  18   9        7.26      -34.98     42.17 o 
  -3  18   9      248.62      325.60     37.96 o 
  -2  18   9       53.87       31.79     31.33 o 
  -1  18   9        0.18       14.25     27.64 o 
   0  18   9        3.26       31.17     28.94 o 
   1  18   9       80.43       91.44     32.08 o 
   2  18   9      336.16      373.63     37.59 o 
   3  18   9       25.11      -43.83     43.83 o 
  -6  19   9      210.33      242.01     46.40 o 
  -5  19   9        2.66       36.39     32.08 o 
  -4  19   9       67.85      109.16     31.09 o 
  -3  19   9       98.86      154.75     28.35 o 
  -2  19   9      273.63      240.02     37.36 o 
  -1  19   9       65.46       89.64     39.77 o 
   0  19   9       73.93       67.00     28.82 o 
   1  19   9       23.64       -0.04     47.00 o 
   2  19   9       84.89       77.87     32.54 o 
  -5  20   9      216.26      231.82     40.11 o 
  -4  20   9      311.34      322.65     36.15 o 
  -3  20   9       16.20        1.79     31.92 o 
  -2  20   9      119.98      117.59     30.36 o 
  -1  20   9       82.51       50.63     31.57 o 
   0  20   9        9.56       -1.59     35.90 o 
   1  20   9      158.80      148.89     31.54 o 
   2  20   9       95.20       74.11     34.09 o 
  -4  21   9       33.27       62.29     49.41 o 
  -3  21   9       35.64       26.34     32.84 o 
  -2  21   9      203.11      241.80     36.49 o 
  -1  21   9        5.01       11.00     30.52 o 
   0  21   9        3.34        7.53     66.28 o 
   1  21   9       20.49       79.17     36.61 o 
  -4  22   9        0.44      -45.79     45.79 o 
  -3  22   9      234.30      260.15     42.35 o 
  -2  22   9       51.56        9.48     33.93 o 
  -1  22   9      597.42      556.28     74.12 o 
   0  22   9       20.25       37.29     35.30 o 
  -2  23   9       66.82       57.96     43.38 o 
  -1  23   9       33.47      -23.59     34.81 o 
  -8   0  10      229.77      233.78     38.56 o 
  -6   0  10        0.18      -30.13     38.56 o 
  -4   0  10      396.78      377.18     57.84 o 
  -2   0  10      256.17      247.04     50.61 o 
   0   0  10     1534.57     1646.11     56.64 o 
   2   0  10      275.72      260.30     53.03 o 
   4   0  10       76.15       45.79     38.56 o 
  -8   1  10      174.14      161.75     43.38 o 
  -7   1  10        0.11        7.74     24.52 o 
  -6   1  10      158.92      148.58     28.30 o 
  -5   1  10        1.32       -4.47     24.61 o 
  -4   1  10       81.02       93.13     29.79 o 
  -3   1  10      221.60      244.68     39.77 o 
  -2   1  10       18.91       26.91     30.24 o 
  -1   1  10      585.42      641.91     47.60 o 
   0   1  10      147.18      149.29     34.05 o 
   1   1  10      564.91      486.67     43.43 o 
   2   1  10        0.06        1.80     35.54 o 
   3   1  10        7.69       25.71     48.20 o 
   4   1  10       68.60       56.22     29.18 o 
   5   1  10        0.07       23.22     37.23 o 
  -8   2  10       13.99       57.42     30.24 o 
  -7   2  10      145.95      169.89     33.65 o 
  -6   2  10        0.62       10.42     23.74 o 
  -5   2  10       75.14       66.56     25.16 o 
  -4   2  10        2.15        5.62     29.39 o 
  -3   2  10       41.58       77.42     45.19 o 
  -2   2  10        0.09       10.84     28.97 o 
  -1   2  10      381.29      416.23     39.61 o 
   0   2  10       30.55       31.04     33.14 o 
   1   2  10       43.81       26.88     16.62 o 
   2   2  10      121.15      109.52     28.30 o 
   3   2  10      220.07      181.39     25.64 o 
   4   2  10      331.84      401.29     63.87 o 
   5   2  10        0.55      -13.71     31.43 o 
  -8   3  10        0.22        3.35     30.24 o 
  -7   3  10      624.49      703.48     47.72 o 
  -6   3  10       30.41       25.67     24.89 o 
  -5   3  10      381.33      397.55     28.65 o 
  -4   3  10       37.38        8.59     22.11 o 
  -3   3  10       31.78       57.10     23.63 o 
  -2   3  10      347.76      413.22     37.92 o 
  -1   3  10       36.05        5.41     42.17 o 
   0   3  10        0.73        0.24     24.75 o 
   1   3  10        1.06        2.54     14.78 o 
   2   3  10      214.06      184.37     29.87 o 
   3   3  10       98.55       83.63     23.50 o 
   4   3  10       83.71       20.48     56.64 o 
   5   3  10        0.00       10.42     26.37 o 
  -8   4  10       64.18       44.90     25.64 o 
  -7   4  10       11.93       26.09     23.85 o 
  -6   4  10      100.74       77.41     24.27 o 
  -5   4  10       24.67       39.60     42.78 o 
  -4   4  10       60.98       36.75     24.70 o 
  -3   4  10       35.52       34.69     20.76 o 
  -2   4  10      500.01      528.20     31.65 o 
  -1   4  10      111.76       96.15     20.76 o 
   0   4  10      118.60      139.81     25.37 o 
   1   4  10       66.95       83.86     48.20 o 
   2   4  10       25.38       53.93     18.77 o 
   3   4  10      411.86      421.41     36.56 o 
   4   4  10       45.25      133.77     56.64 o 
   5   4  10       48.73      -16.87     55.43 o 
  -8   5  10       31.52       79.56     31.49 o 
  -7   5  10       53.99       45.31     36.16 o 
  -6   5  10        1.07      -17.81     25.30 o 
  -5   5  10       37.86       22.92     28.32 o 
  -4   5  10       70.33       61.30     27.73 o 
  -3   5  10      213.71      172.72     52.42 o 
  -2   5  10       15.55       27.16     48.20 o 
  -1   5  10      499.13      486.61     30.05 o 
   0   5  10      146.83      142.71     22.15 o 
   1   5  10      136.04      150.96     25.55 o 
   2   5  10      142.04      148.70     46.40 o 
   3   5  10      186.80      121.87     30.97 o 
   4   5  10       40.57        8.44     55.43 o 
  -8   6  10        2.22       21.33     32.35 o 
  -7   6  10        2.34      -31.33     31.33 o 
  -6   6  10       18.19       18.82     25.91 o 
  -5   6  10      181.59      176.99     24.01 o 
  -4   6  10        2.48        2.01     24.89 o 
  -3   6  10      213.69      223.56     25.86 o 
  -2   6  10      118.66      115.59     22.00 o 
  -1   6  10      238.03      279.68     31.33 o 
   0   6  10        2.65       39.85     23.54 o 
   1   6  10      188.52      169.61     35.54 o 
   2   6  10        2.16       -6.04     19.88 o 
   3   6  10      194.34      163.09     23.11 o 
   4   6  10       63.67      174.74     56.64 o 
  -8   7  10      108.60      122.42     71.11 o 
  -7   7  10      439.34      533.55     44.73 o 
  -6   7  10      161.12      157.47     35.35 o 
  -5   7  10      338.19      343.38     50.01 o 
  -4   7  10      935.88      885.81     38.69 o 
  -3   7  10        7.21      -14.75     23.50 o 
  -2   7  10      317.13      279.66     28.30 o 
  -1   7  10        1.21      -19.60     22.47 o 
   0   7  10     2126.23     2244.39    130.75 o 
   1   7  10       72.39       96.05     22.41 o 
   2   7  10      669.51      650.03     42.18 o 
   3   7  10        4.11       30.08     21.86 o 
   4   7  10      146.70      125.32     53.03 o 
  -8   8  10       40.30       60.16     39.17 o 
  -7   8  10       98.16       88.05     28.92 o 
  -6   8  10        6.87       64.72     33.10 o 
  -5   8  10       44.47       16.48     34.34 o 
  -4   8  10       15.13      -12.83     21.07 o 
  -3   8  10       46.94       40.10     48.20 o 
  -2   8  10       19.02       20.04     22.96 o 
  -1   8  10      317.17      297.24     48.81 o 
   0   8  10       18.35       50.96     22.01 o 
   1   8  10       79.49       68.24     27.55 o 
   2   8  10       17.81       -2.13     21.96 o 
   3   8  10       50.78       56.88     33.14 o 
   4   8  10       69.35       53.03     39.77 o 
  -7   9  10       82.45       79.53     28.07 o 
  -6   9  10      695.87      743.80     47.52 o 
  -5   9  10       36.41       17.77     29.52 o 
  -4   9  10      380.76      400.37     38.57 o 
  -3   9  10       39.74       24.90     21.20 o 
  -2   9  10       25.01       40.03     23.09 o 
  -1   9  10       16.52       27.32     27.50 o 
   0   9  10        0.11        3.23     24.45 o 
   1   9  10        6.19        6.07     45.79 o 
   2   9  10      115.99       81.95     27.68 o 
   3   9  10      315.49      356.46     43.98 o 
   4   9  10        5.22       66.27     40.97 o 
  -7  10  10        9.00       48.20     40.97 o 
  -6  10  10       22.29       30.76     24.67 o 
  -5  10  10      149.47       98.18     27.37 o 
  -4  10  10        7.97       19.80     23.81 o 
  -3  10  10       15.71       11.20     24.53 o 
  -2  10  10      290.29      314.79     59.65 o 
  -1  10  10       38.14       47.46     24.96 o 
   0  10  10      294.78      247.13     31.94 o 
   1  10  10       57.72      108.04     27.73 o 
   2  10  10      309.56      333.65     31.75 o 
   3  10  10       14.23      -26.51     26.51 o 
   4  10  10        5.68       16.87     34.95 o 
  -7  11  10        1.17       -3.77     29.79 o 
  -6  11  10       95.95      107.95     35.76 o 
  -5  11  10       14.49       -5.83     31.03 o 
  -4  11  10        1.04       12.38     30.73 o 
  -3  11  10       32.47       66.23     37.96 o 
  -2  11  10      472.33      395.40     46.99 o 
  -1  11  10        0.23       -9.96     28.05 o 
   0  11  10       18.20       28.88     25.89 o 
   1  11  10        9.85       40.31     22.94 o 
   2  11  10        8.90       23.23     27.68 o 
   3  11  10       24.38       25.62     23.39 o 
   4  11  10        2.57       18.46     30.53 o 
  -7  12  10        0.80       31.34     51.82 o 
  -6  12  10        1.25      -29.37     43.38 o 
  -5  12  10       19.67       -4.26     25.39 o 
  -4  12  10       73.44       80.14     27.22 o 
  -3  12  10        7.99       56.19     27.71 o 
  -2  12  10       76.94       79.31     30.53 o 
  -1  12  10      117.41      113.97     37.36 o 
   0  12  10        0.63      -13.14     25.91 o 
   1  12  10       81.52      106.27     32.53 o 
   2  12  10        1.58       44.39     27.22 o 
   3  12  10      209.72      189.52     31.33 o 
  -7  13  10       47.61       65.98     34.95 o 
  -6  13  10        4.08       41.52     38.23 o 
  -5  13  10       55.53       50.87     26.35 o 
  -4  13  10       12.65       16.85     26.82 o 
  -3  13  10       92.45       87.03     33.14 o 
  -2  13  10      151.98      127.61     31.85 o 
  -1  13  10       23.95       18.84     25.25 o 
   0  13  10      137.20      125.79     26.82 o 
   1  13  10      121.56      112.16     29.74 o 
   2  13  10       14.22       32.43     34.34 o 
   3  13  10       23.68       11.47     27.92 o 
  -6  14  10      410.74      501.28     86.16 o 
  -5  14  10       39.35      -21.17     31.81 o 
  -4  14  10       71.41       78.60     33.57 o 
  -3  14  10       24.18       -6.01     51.82 o 
  -2  14  10      142.21      168.99     34.16 o 
  -1  14  10        3.50       26.19     31.38 o 
   0  14  10       20.27       12.74     31.81 o 
   1  14  10       47.41        8.66     30.28 o 
   2  14  10        1.69       33.74     47.00 o 
   3  14  10      182.33      277.49     53.02 o 
  -6  15  10      155.95      202.23     42.58 o 
  -5  15  10      194.46      155.05     46.99 o 
  -4  15  10      520.43      593.81     42.27 o 
  -3  15  10        5.26       25.14     25.89 o 
  -2  15  10      239.25      235.82     33.01 o 
  -1  15  10        3.18        1.82     59.65 o 
   0  15  10      234.43      240.68     33.01 o 
   1  15  10       70.33      -15.82     54.23 o 
   2  15  10       13.36      -15.49     27.92 o 
  -6  16  10      124.38      126.53     59.05 o 
  -5  16  10       46.18       82.99     37.22 o 
  -4  16  10        0.01       28.63     36.15 o 
  -3  16  10       79.80       63.95     31.94 o 
  -2  16  10        0.89       15.57     29.44 o 
  -1  16  10       93.60      120.66     44.59 o 
   0  16  10       22.49       29.52     34.33 o 
   1  16  10      194.59      188.10     66.28 o 
   2  16  10       28.85       35.56     37.96 o 
  -5  17  10       28.41      133.26     46.39 o 
  -4  17  10       29.90       43.08     31.94 o 
  -3  17  10      502.85      600.35     39.08 o 
  -2  17  10       48.67       23.20     27.78 o 
  -1  17  10      479.95      522.37     39.93 o 
   0  17  10       84.00      112.18     38.48 o 
   1  17  10       89.30       61.73     30.11 o 
   2  17  10        8.46      -37.96     37.96 o 
  -4  18  10        7.09        0.00     32.08 o 
  -3  18  10      676.12      735.06     91.58 o 
  -2  18  10       64.47       29.78     31.94 o 
  -1  18  10      129.52      108.89     37.95 o 
   0  18  10       74.42       17.69     39.77 o 
   1  18  10       92.00      118.73     36.03 o 
  -4  19  10       32.19       97.61     71.11 o 
  -3  19  10       64.08       35.96     34.29 o 
  -2  19  10        8.26       17.37     59.04 o 
  -1  19  10      107.29       83.04     57.24 o 
   0  19  10       24.75       17.55     32.59 o 
  -2  20  10       34.57       74.31     37.67 o 
  -1  20  10        3.05       -1.92     33.33 o 
  -7   0  11       44.87        0.00     48.21 o 
  -5   0  11       53.42      -45.79     45.79 o 
  -3   0  11       10.22        4.82     47.00 o 
  -1   0  11       56.20       54.24     48.21 o 
   1   0  11       53.68       78.32     51.82 o 
   3   0  11      275.49      220.53     38.56 o 
  -7   1  11      251.07      249.74     39.61 o 
  -6   1  11      161.88      152.91     38.35 o 
  -5   1  11       24.36       49.56     29.52 o 
  -4   1  11      604.18      788.72     52.40 o 
  -3   1  11      100.74      108.79     32.40 o 
  -2   1  11      172.70      198.09     38.32 o 
  -1   1  11        0.38       -0.64     28.76 o 
   0   1  11      303.23      269.33     42.02 o 
   1   1  11        3.46        5.60     31.43 o 
   2   1  11       82.54       90.15     32.77 o 
   3   1  11        8.93       36.20     34.34 o 
  -7   2  11      401.98      566.06     46.43 o 
  -6   2  11        0.01       22.90     34.09 o 
  -5   2  11      284.06      311.87     60.25 o 
  -4   2  11       46.25       51.31     42.18 o 
  -3   2  11      119.87       86.22     36.76 o 
  -2   2  11        2.24        8.67     28.07 o 
  -1   2  11        0.84      -26.88     28.76 o 
   0   2  11      187.22      149.45     28.97 o 
   1   2  11       55.30       65.64     33.66 o 
   2   2  11       40.36       31.46     26.35 o 
   3   2  11       49.89       64.40     34.78 o 
  -7   3  11       60.15       66.98     36.61 o 
  -6   3  11        8.46       27.13     29.52 o 
  -5   3  11       15.45      -10.25     24.17 o 
  -4   3  11        7.87        4.57     26.05 o 
  -3   3  11      447.94      523.52     38.48 o 
  -2   3  11      101.41      114.88     32.53 o 
  -1   3  11       57.47       55.85     30.67 o 
   0   3  11      424.29      371.68     55.44 o 
   1   3  11       22.70      -15.83     39.77 o 
   2   3  11      102.66       63.04     33.14 o 
   3   3  11       73.39       29.75     87.97 o 
  -7   4  11       10.93      -14.55     36.21 o 
  -6   4  11      300.19      262.02     42.50 o 
  -5   4  11        0.80       -6.66     36.75 o 
  -4   4  11      289.57      298.67     34.70 o 
  -3   4  11      269.34      286.20     34.96 o 
  -2   4  11       39.80        9.26     25.89 o 
  -1   4  11        8.15      -24.50     30.11 o 
   0   4  11        9.20       -0.82     26.83 o 
   1   4  11       42.15       -5.60     26.05 o 
   2   4  11        0.12      -14.36     33.01 o 
   3   4  11      167.37      217.64     41.57 o 
  -7   5  11        0.03        8.25     36.15 o 
  -6   5  11       19.97       20.34     37.37 o 
  -5   5  11      107.80       86.59     40.97 o 
  -4   5  11      125.38      157.29     32.69 o 
  -3   5  11      303.58      320.21     32.08 o 
  -2   5  11      209.95      221.51     53.03 o 
  -1   5  11       31.73       53.45     29.53 o 
   0   5  11       43.50       12.41     25.39 o 
   1   5  11       18.32       25.22     26.83 o 
   2   5  11       43.97       40.62     27.56 o 
   3   5  11      229.70      232.57     54.24 o 
  -7   6  11       26.35       34.45     29.42 o 
  -6   6  11      166.38      238.87     41.26 o 
  -5   6  11        1.54        3.90     26.05 o 
  -4   6  11       19.61       49.06     27.22 o 
  -3   6  11        0.01      -20.84     31.54 o 
  -2   6  11        7.62       16.35     24.02 o 
  -1   6  11        1.56       17.35     27.60 o 
   0   6  11        1.97        6.99     32.95 o 
   1   6  11      159.44      153.15     31.38 o 
   2   6  11        0.60       88.18     34.08 o 
   3   6  11      183.50      124.12     67.48 o 
  -7   7  11      137.56      168.16     39.17 o 
  -6   7  11       52.68       60.76     32.71 o 
  -5   7  11        5.93        1.61     29.18 o 
  -4   7  11       48.59       27.00     27.22 o 
  -3   7  11       41.37       22.20     31.18 o 
  -2   7  11       98.40      143.41     34.34 o 
  -1   7  11       24.26       14.77     23.45 o 
   0   7  11      231.66      205.75     30.08 o 
   1   7  11        6.91       13.66     27.42 o 
   2   7  11      347.42      339.46     35.55 o 
  -6   8  11        2.08        3.48     36.61 o 
  -5   8  11        2.16       44.52     28.47 o 
  -4   8  11        7.49       10.03     28.94 o 
  -3   8  11        9.23       23.54     33.66 o 
  -2   8  11      607.90      614.58     38.79 o 
  -1   8  11       54.89       75.85     29.39 o 
   0   8  11        5.26       28.16     28.27 o 
   1   8  11        0.53       12.95     28.99 o 
   2   8  11       23.76        7.48     29.31 o 
  -6   9  11       12.81       20.46     38.32 o 
  -5   9  11        8.00      -27.67     34.34 o 
  -4   9  11       45.76       45.46     28.08 o 
  -3   9  11       32.62       19.74     39.16 o 
  -2   9  11       56.93       79.42     33.75 o 
  -1   9  11      418.02      463.28     35.50 o 
   0   9  11      139.25      155.68     39.17 o 
   1   9  11      490.72      452.96     55.44 o 
   2   9  11       36.63       14.45     28.14 o 
  -6  10  11        6.44      -21.20     41.57 o 
  -5  10  11        1.44       10.79     40.47 o 
  -4  10  11       70.07       24.47     31.94 o 
  -3  10  11       25.33       37.73     28.94 o 
  -2  10  11      222.98      199.24     32.98 o 
  -1  10  11       22.50       29.85     28.49 o 
   0  10  11        1.10       13.86     28.97 o 
   1  10  11      136.05      100.52     28.94 o 
   2  10  11      219.13      191.20     35.02 o 
  -6  11  11       25.76       27.93     36.16 o 
  -5  11  11      235.26      303.32     48.55 o 
  -4  11  11        0.01       32.14     62.06 o 
  -3  11  11       86.67       59.33     27.45 o 
  -2  11  11       49.06       65.65     27.80 o 
  -1  11  11      188.68      236.05     62.06 o 
   0  11  11      226.81      242.93     34.81 o 
   1  11  11      215.50      217.25     34.44 o 
   2  11  11      142.07      101.39     38.57 o 
  -5  12  11        0.08       28.13     33.44 o 
  -4  12  11      226.32      241.45     32.14 o 
  -3  12  11       17.24       41.57     31.53 o 
  -2  12  11        1.39       -5.41     28.49 o 
  -1  12  11      119.05      139.28     39.77 o 
   0  12  11       71.25       75.78     28.38 o 
   1  12  11        3.03       25.83     34.31 o 
  -5  13  11      566.89      594.40    101.22 o 
  -4  13  11      131.74       62.61     28.66 o 
  -3  13  11      578.28      567.68     80.14 o 
  -2  13  11      228.39      289.57     59.65 o 
  -1  13  11       53.20       70.25     31.32 o 
   0  13  11       20.06       15.54     31.38 o 
   1  13  11       38.47       65.59     33.76 o 
  -4  14  11       11.28       33.85     32.84 o 
  -3  14  11      212.22      179.10     40.37 o 
  -2  14  11       85.35      108.72     38.99 o 
  -1  14  11      144.27      139.56     35.67 o 
   0  14  11      148.02      101.82     51.21 o 
   1  14  11       28.42       48.06     38.50 o 
  -4  15  11       55.34       33.74     53.03 o 
  -3  15  11        2.83       -4.35     34.09 o 
  -2  15  11       38.17       16.27     33.23 o 
  -1  15  11      111.11       49.03     35.35 o 
   0  15  11      137.49      115.92     58.45 o 
  -3  16  11       14.64       -9.63     38.56 o 
  -2  16  11       25.40       26.91     35.30 o 
  -1  16  11        0.02        9.09     33.20 o 
  -4   0  12       70.93       80.74     62.66 o 
  -2   0  12      229.19      201.25     65.08 o 
   0   0  12       28.56       47.00     60.24 o 
  -5   1  12        4.96       14.50     40.37 o 
  -4   1  12      145.34      113.37     60.25 o 
  -3   1  12       28.53        4.57     35.20 o 
  -2   1  12        0.79       12.18     36.19 o 
  -1   1  12        7.91       22.29     42.60 o 
   0   1  12       33.01        3.79     33.14 o 
   1   1  12       14.22        1.07     36.33 o 
  -5   2  12        4.73        0.66     29.49 o 
  -4   2  12       87.94       63.24     29.31 o 
  -3   2  12       20.12       40.34     35.31 o 
  -2   2  12       22.15       58.90     31.09 o 
  -1   2  12       57.27       44.42     35.84 o 
   0   2  12       72.20       95.20     33.23 o 
   1   2  12       26.73      -17.53     48.20 o 
  -5   3  12       18.51       21.99     33.66 o 
  -4   3  12       16.69       40.80     30.08 o 
  -3   3  12      139.23      148.78     30.67 o 
  -2   3  12       30.02       76.44     32.80 o 
  -1   3  12      157.89      112.05     30.11 o 
   0   3  12       16.39       14.45     50.62 o 
   1   3  12        6.11       39.84     32.73 o 
  -5   4  12        6.63       36.01     36.33 o 
  -4   4  12      114.09       60.49     32.08 o 
  -3   4  12      122.27       91.58     32.38 o 
  -2   4  12       82.94       79.47     30.12 o 
  -1   4  12       17.02        1.82     31.49 o 
   0   4  12      112.01      102.07     34.41 o 
   1   4  12       15.86       39.20     60.86 o 
  -5   5  12       18.42       94.00     60.24 o 
  -4   5  12        4.80      -28.40     35.61 o 
  -3   5  12        0.01      -26.14     31.38 o 
  -2   5  12       12.56      -11.78     37.64 o 
  -1   5  12      111.30       82.44     28.92 o 
   0   5  12      226.17      206.92     54.23 o 
   1   5  12      106.00      132.18     36.86 o 
  -4   6  12      493.55      500.61     69.90 o 
  -3   6  12       78.70       74.34     38.99 o 
  -2   6  12      194.26      177.69     32.71 o 
  -1   6  12        0.12      -18.86     36.72 o 
   0   6  12      135.22      132.79     57.84 o 
  -4   7  12       10.69      -23.52     32.59 o 
  -3   7  12       20.59       38.90     38.48 o 
  -2   7  12        8.55        6.02     32.38 o 
  -1   7  12      269.46      271.52     34.74 o 
   0   7  12       32.60       43.74     29.71 o 
  -4   8  12       10.29       19.71     31.88 o 
  -3   8  12      120.13      136.65     36.15 o 
  -2   8  12        7.62       -3.69     31.03 o 
  -1   8  12       72.46       62.57     34.50 o 
   0   8  12      236.96      205.46     39.21 o 
  -4   9  12       81.69      -49.40     49.40 o 
  -3   9  12        3.49       51.11     28.82 o 
  -2   9  12      354.13      301.12     41.58 o 
  -1   9  12       28.62       40.37     34.10 o 
  -3  10  12      304.18      233.94     39.77 o 
  -2  10  12       17.21       33.67     39.61 o 
  -1  10  12        4.79      -19.82     32.00 o 
                                                 
